# Supplementary material for: Genome-Wide Identification and Stage-Specific Expression Profile Analysis Reveal the Function of Ribosomal Proteins for Oogenesis of Spodoptera litura
Source: Front Physiol. 2022 Jun 23;13:943205. doi: 10.3389/fphys.2022.943205 (PMC9259932; doi:10.3389/fphys.2022.943205)
Supplement: Supplementary file 1 [file DataSheet7.xlsx]

## Sheet: Supplementary DataSheet 7
Supplementary DataSheet 7: Prediction of miRNAs targeting SlRpgenes.
miRNA	Gene Name	Tot Score	Tot Energy	Max Score	Max Energy	Len_miRNA	Len_gene	Positions	Mature_miRNA
Slit-mir-137-2	SlRPSA	140	-20.71	140	-20.71	23	312	84	acgcgtattcttggggaattaac
Slit-mir-10460-1	SlRPSA	148	-9.17	148	-9.17	22	312	146	aattacttccatagcattggca
Slit-mir-2491	SlRPSA	141	-7.85	141	-7.85	18	312	261	caacaacagcagcagcaa
Slit-mir-13a-1	SlRPSA	142	-17.86	142	-17.86	22	312	44	ctgtcaaagcggcggtgaaatg
Slit-mir-10480-1	SlRPSA	143	-15.52	143	-15.52	23	312	78	taatgtcactttgacagcaaacc
Slit-mir-3529	SlRPSA	145	-11.98	145	-11.98	24	312	254	aacaacaaaatcactagtcttcca
Slit-mir-10451-6	SlRPS9	148	-10.1	148	-10.1	20	563	486	caaccaatgacttggcggac
Slit-mir-10451-7	SlRPS9	148	-10.1	148	-10.1	20	563	486	caaccaatgacttggcggac
Slit-mir-10451-10	SlRPS9	148	-10.1	148	-10.1	20	563	486	caaccaatgacttggcggac
Slit-mir-10451-11	SlRPS9	148	-10.1	148	-10.1	20	563	486	caaccaatgacttggcggac
Slit-mir-10451-14	SlRPS9	148	-10.1	148	-10.1	20	563	486	caaccaatgacttggcggac
Slit-mir-10451-21	SlRPS9	148	-10.1	148	-10.1	20	563	486	caaccaatgacttggcggac
Slit-mir-10451-27	SlRPS9	148	-10.1	148	-10.1	20	563	486	caaccaatgacttggcggac
Slit-mir-10451-29	SlRPS9	148	-10.1	148	-10.1	20	563	486	caaccaatgacttggcggac
Slit-mir-10451-4	SlRPS9	148	-10.1	148	-10.1	20	563	486	caaccaatgacttggcggac
Slit-mir-10451-12	SlRPS9	148	-10.1	148	-10.1	20	563	486	caaccaatgacttggcggac
Slit-mir-10451-15	SlRPS9	148	-10.1	148	-10.1	20	563	486	caaccaatgacttggcggac
Slit-mir-10451-16	SlRPS9	148	-10.1	148	-10.1	20	563	486	caaccaatgacttggcggac
Slit-mir-10451-19	SlRPS9	148	-10.1	148	-10.1	20	563	486	caaccaatgacttggcggac
Slit-mir-2b	SlRPS9	302	-21.8	154	-12.27	22	563	226 489	ctcacaaagtggctgtaatgtg
Slit-mir-10499a-7	SlRPS9	165	-14.92	165	-14.92	22	563	446	catggagtttcaaactcttgga
Slit-mir-2491	SlRPS9	141	-6.9	141	-6.9	18	563	111	caacaacagcagcagcaa
Slit-mir-308	SlRPS9	145	-12.82	145	-12.82	22	563	490	aatcacaggataatactgcgag
Slit-mir-10451-8	SlRPS9	148	-10.1	148	-10.1	20	563	486	caaccaatgacttggcggac
Slit-mir-10451-9	SlRPS9	148	-10.1	148	-10.1	20	563	486	caaccaatgacttggcggac
Slit-mir-10451-18	SlRPS9	148	-10.1	148	-10.1	20	563	486	caaccaatgacttggcggac
Slit-mir-10451-25	SlRPS9	148	-10.1	148	-10.1	20	563	486	caaccaatgacttggcggac
Slit-mir-10451-26	SlRPS9	148	-10.1	148	-10.1	20	563	486	caaccaatgacttggcggac
Slit-mir-10451-28	SlRPS9	148	-10.1	148	-10.1	20	563	486	caaccaatgacttggcggac
Slit-mir-10451-31	SlRPS9	148	-10.1	148	-10.1	20	563	486	caaccaatgacttggcggac
Slit-mir-10451-32	SlRPS9	148	-10.1	148	-10.1	20	563	486	caaccaatgacttggcggac
Slit-mir-2767	SlRPS9	150	-10.2	150	-10.2	22	563	146	aaagtaaatctcgtgcggcttg
Slit-mir-13a-1	SlRPS9	159	-15.28	159	-15.28	22	563	25	ctgtcaaagcggcggtgaaatg
Slit-mir-745-2	SlRPS9	153	-17.81	153	-17.81	24	563	316	cggctcatcgtgtggcagtttgct
Slit-mir-10483-2	SlRPS9	146	-13.37	146	-13.37	21	563	432	cctgtaattgttcgttccctt
Slit-mir-10451-1	SlRPS9	148	-10.1	148	-10.1	20	563	486	caaccaatgacttggcggac
Slit-mir-10451-2	SlRPS9	148	-10.1	148	-10.1	20	563	486	caaccaatgacttggcggac
Slit-mir-263a	SlRPS9	142	-13.37	142	-13.37	23	563	150	aatggcactggaagaattcacgg
Slit-mir-10499a-4	SlRPS9	165	-14.92	165	-14.92	22	563	446	catggagtttcaaactcttgga
Slit-mir-10499b	SlRPS9	165	-15.05	165	-15.05	22	563	446	catggagtttcaaactcttgaa
Slit-mir-4208-1	SlRPS9	145	-9.51	145	-9.51	18	563	465	tgatgttattttaggttt
Slit-mir-11	SlRPS9	141	-12.18	141	-12.18	22	563	488	catcacagtcagagttctagct
Slit-mir-3327-1	SlRPS9	167	-17.44	167	-17.44	21	563	470	aacaacaggaatgttatgtac
Slit-mir-10451-3	SlRPS9	148	-10.1	148	-10.1	20	563	486	caaccaatgacttggcggac
Slit-mir-10451-5	SlRPS9	148	-10.1	148	-10.1	20	563	486	caaccaatgacttggcggac
Slit-mir-10451-13	SlRPS9	148	-10.1	148	-10.1	20	563	486	caaccaatgacttggcggac
Slit-mir-10451-17	SlRPS9	148	-10.1	148	-10.1	20	563	486	caaccaatgacttggcggac
Slit-mir-10451-20	SlRPS9	148	-10.1	148	-10.1	20	563	486	caaccaatgacttggcggac
Slit-mir-10451-22	SlRPS9	148	-10.1	148	-10.1	20	563	486	caaccaatgacttggcggac
Slit-mir-10451-23	SlRPS9	148	-10.1	148	-10.1	20	563	486	caaccaatgacttggcggac
Slit-mir-10451-24	SlRPS9	148	-10.1	148	-10.1	20	563	486	caaccaatgacttggcggac
Slit-mir-10451-30	SlRPS9	148	-10.1	148	-10.1	20	563	486	caaccaatgacttggcggac
Slit-mir-3529	SlRPS9	165	-13.94	165	-13.94	24	563	102	aacaacaaaatcactagtcttcca
Slit-mir-10499a-1	SlRPS9	165	-14.92	165	-14.92	22	563	446	catggagtttcaaactcttgga
Slit-mir-10499a-2	SlRPS9	165	-14.92	165	-14.92	22	563	446	catggagtttcaaactcttgga
Slit-mir-4208-2	SlRPS9	145	-9.51	145	-9.51	18	563	465	tgatgttattttaggttt
Slit-mir-4208-3	SlRPS9	145	-9.51	145	-9.51	18	563	465	tgatgttattttaggttt
Slit-mir-1000	SlRPS9	148	-17.83	148	-17.83	22	563	295	atattgtcctgtcacagcagta
Slit-mir-1814-1	SlRPS8	156	-10.59	156	-10.59	18	37	13	gttttgtttgggtttgtt
Slit-mir-1814-2	SlRPS8	156	-10.59	156	-10.59	18	37	13	gttttgtttgggtttgtt
Slit-mir-971	SlRPS7	154	-9.73	154	-9.73	23	44	11	ttggtgttctaccttacagtgaa
Slit-mir-10499a-7	SlRPS6	140	-8.88	140	-8.88	22	85	1	catggagtttcaaactcttgga
Slit-mir-10499a-4	SlRPS6	140	-8.88	140	-8.88	22	85	1	catggagtttcaaactcttgga
Slit-mir-10499b	SlRPS6	140	-9.22	140	-9.22	22	85	1	catggagtttcaaactcttgaa
Slit-mir-10499a-1	SlRPS6	140	-8.88	140	-8.88	22	85	1	catggagtttcaaactcttgga
Slit-mir-10499a-2	SlRPS6	140	-8.88	140	-8.88	22	85	1	catggagtttcaaactcttgga
Slit-mir-3327-2	SlRPS4	146	-10.77	146	-10.77	23	29	7	atatgtaacgtttttgttgtcct
Slit-mir-8506	SlRPS4	146	-17.26	146	-17.26	20	29	11	ttaggtgtgagggtcacagc
Slit-mir-1814-1	SlRPS3Aa	152	-11.19	152	-11.19	18	51	5	gttttgtttgggtttgtt
Slit-mir-1814-2	SlRPS3Aa	152	-11.19	152	-11.19	18	51	5	gttttgtttgggtttgtt
Slit-mir-10498-2	SlRPS3Aa	144	-10.53	144	-10.53	22	51	3	ctgttttggacattggtgtaag
Slit-mir-277-1	SlRPS30	145	-10.22	145	-10.22	23	165	71	taaatgcactatctggtacgaca
Slit-mir-3529	SlRPS30	147	-8.51	147	-8.51	24	165	87	aacaacaaaatcactagtcttcca
Slit-mir-10480-2	SlRPS30	140	-10.09	140	-10.09	22	165	1	gtttagccgtcacagtgacatt
Slit-mir-10480-1	SlRPS3	160	-17.47	160	-17.47	23	79	5	taatgtcactttgacagcaaacc
Slit-mir-2765-2	SlRPS3	159	-21.22	159	-21.22	23	79	52	ccaacgggggcagagttcctatt
Slit-mir-10459-2	SlRPS28a	140	-12.49	140	-12.49	22	952	561	tacgacatgatgctatggaagt
Slit-mir-10459-9	SlRPS28a	140	-12.49	140	-12.49	22	952	561	tacgacatgatgctatggaagt
Slit-mir-10459-11	SlRPS28a	140	-12.49	140	-12.49	22	952	561	tacgacatgatgctatggaagt
Slit-mir-10459-14	SlRPS28a	140	-12.49	140	-12.49	22	952	561	tacgacatgatgctatggaagt
Slit-mir-10459-15	SlRPS28a	140	-12.49	140	-12.49	22	952	561	tacgacatgatgctatggaagt
Slit-mir-10459-17	SlRPS28a	140	-12.49	140	-12.49	22	952	561	tacgacatgatgctatggaagt
Slit-mir-10459-21	SlRPS28a	140	-12.49	140	-12.49	22	952	561	tacgacatgatgctatggaagt
Slit-mir-10459-23	SlRPS28a	140	-12.49	140	-12.49	22	952	561	tacgacatgatgctatggaagt
Slit-mir-10459-29	SlRPS28a	140	-12.49	140	-12.49	22	952	561	tacgacatgatgctatggaagt
Slit-mir-10459-35	SlRPS28a	140	-12.49	140	-12.49	22	952	561	tacgacatgatgctatggaagt
Slit-mir-10459-38	SlRPS28a	140	-12.49	140	-12.49	22	952	561	tacgacatgatgctatggaagt
Slit-mir-10459-42	SlRPS28a	140	-12.49	140	-12.49	22	952	561	tacgacatgatgctatggaagt
Slit-mir-10459-51	SlRPS28a	140	-12.49	140	-12.49	22	952	561	tacgacatgatgctatggaagt
Slit-mir-10459-57	SlRPS28a	140	-12.49	140	-12.49	22	952	561	tacgacatgatgctatggaagt
Slit-mir-10459-58	SlRPS28a	140	-12.49	140	-12.49	22	952	561	tacgacatgatgctatggaagt
Slit-mir-10459-62	SlRPS28a	140	-12.49	140	-12.49	22	952	561	tacgacatgatgctatggaagt
Slit-mir-10459-64	SlRPS28a	140	-12.49	140	-12.49	22	952	561	tacgacatgatgctatggaagt
Slit-mir-10459-65	SlRPS28a	140	-12.49	140	-12.49	22	952	561	tacgacatgatgctatggaagt
Slit-mir-1814-1	SlRPS28a	297	-17.25	149	-8.76	18	952	291 327	gttttgtttgggtttgtt
Slit-mir-10492a-1	SlRPS28a	282	-23.55	141	-13.06	20	952	171 510	gtttagctctctgattggtt
Slit-mir-10492a-6	SlRPS28a	282	-23.55	141	-13.06	20	952	171 510	gtttagctctctgattggtt
Slit-mir-10492a-7	SlRPS28a	282	-23.55	141	-13.06	20	952	171 510	gtttagctctctgattggtt
Slit-mir-1277	SlRPS28a	152	-7.77	152	-7.77	21	952	255	tatatatatatatgtacgtat
Slit-mir-10503-5	SlRPS28a	146	-6.37	146	-6.37	20	952	708	cattggatcgttcgattccc
Slit-miR482a.1	SlRPS28a	151	-19.15	151	-19.15	17	952	805	cctactcctcccattcc
Slit-mir-10459-48	SlRPS28a	140	-12.49	140	-12.49	22	952	561	tacgacatgatgctatggaagt
Slit-mir-10459-54	SlRPS28a	140	-12.49	140	-12.49	22	952	561	tacgacatgatgctatggaagt
Slit-mir-10459-55	SlRPS28a	140	-12.49	140	-12.49	22	952	561	tacgacatgatgctatggaagt
Slit-mir-3327-2	SlRPS28a	156	-17.54	156	-17.54	23	952	251	atatgtaacgtttttgttgtcct
Slit-mir-10492a-2	SlRPS28a	282	-23.55	141	-13.06	20	952	171 510	gtttagctctctgattggtt
Slit-mir-10492a-3	SlRPS28a	282	-23.55	141	-13.06	20	952	171 510	gtttagctctctgattggtt
Slit-mir-10492a-9	SlRPS28a	282	-23.55	141	-13.06	20	952	171 510	gtttagctctctgattggtt
Slit-mir-10492a-13	SlRPS28a	282	-23.55	141	-13.06	20	952	171 510	gtttagctctctgattggtt
Slit-mir-10499a-7	SlRPS28a	148	-19.63	148	-19.63	22	952	840	catggagtttcaaactcttgga
Slit-mir-10503-2	SlRPS28a	146	-6.37	146	-6.37	20	952	708	cattggatcgttcgattccc
Slit-mir-10477-2	SlRPS28a	158	-22.74	158	-22.74	20	952	845	cgagagggactgggatgcca
Slit-miR419	SlRPS28a	146	-8.53	146	-8.53	21	952	535	ttatgaatgctgaggatgttg
Slit-mir-2763	SlRPS28a	160	-11.66	160	-11.66	23	952	913	atattatgctcattactttggat
Slit-mir-308	SlRPS28a	146	-15.5	146	-15.5	22	952	444	aatcacaggataatactgcgag
Slit-mir-10459-4	SlRPS28a	140	-12.49	140	-12.49	22	952	561	tacgacatgatgctatggaagt
Slit-mir-10459-7	SlRPS28a	140	-12.49	140	-12.49	22	952	561	tacgacatgatgctatggaagt
Slit-mir-10459-25	SlRPS28a	140	-12.49	140	-12.49	22	952	561	tacgacatgatgctatggaagt
Slit-mir-10459-30	SlRPS28a	140	-12.49	140	-12.49	22	952	561	tacgacatgatgctatggaagt
Slit-mir-10459-31	SlRPS28a	140	-12.49	140	-12.49	22	952	561	tacgacatgatgctatggaagt
Slit-mir-10459-45	SlRPS28a	140	-12.49	140	-12.49	22	952	561	tacgacatgatgctatggaagt
Slit-mir-10459-46	SlRPS28a	140	-12.49	140	-12.49	22	952	561	tacgacatgatgctatggaagt
Slit-mir-10459-50	SlRPS28a	140	-12.49	140	-12.49	22	952	561	tacgacatgatgctatggaagt
Slit-mir-10459-53	SlRPS28a	140	-12.49	140	-12.49	22	952	561	tacgacatgatgctatggaagt
Slit-mir-10459-63	SlRPS28a	140	-12.49	140	-12.49	22	952	561	tacgacatgatgctatggaagt
Slit-mir-1814-2	SlRPS28a	297	-17.25	149	-8.76	18	952	291 327	gttttgtttgggtttgtt
Slit-mir-10492a-4	SlRPS28a	282	-23.55	141	-13.06	20	952	171 510	gtttagctctctgattggtt
Slit-mir-10492a-8	SlRPS28a	282	-23.55	141	-13.06	20	952	171 510	gtttagctctctgattggtt
Slit-mir-10492a-12	SlRPS28a	282	-23.55	141	-13.06	20	952	171 510	gtttagctctctgattggtt
Slit-mir-10503-3	SlRPS28a	146	-6.37	146	-6.37	20	952	708	cattggatcgttcgattccc
Slit-mir-10503-4	SlRPS28a	146	-6.37	146	-6.37	20	952	708	cattggatcgttcgattccc
Slit-mir-10477-1	SlRPS28a	158	-22.74	158	-22.74	20	952	845	cgagagggactgggatgcca
Slit-mir-4213	SlRPS28a	297	-11.08	152	-5.67	19	952	643 207	aatatttttaacgattttc
Slit-mir-1369	SlRPS28a	159	-28.87	159	-28.87	18	952	856	tgggtgaggagggagagg
Slit-mir-10459-1	SlRPS28a	140	-12.49	140	-12.49	22	952	561	tacgacatgatgctatggaagt
Slit-mir-10459-3	SlRPS28a	140	-12.49	140	-12.49	22	952	561	tacgacatgatgctatggaagt
Slit-mir-10459-5	SlRPS28a	140	-12.49	140	-12.49	22	952	561	tacgacatgatgctatggaagt
Slit-mir-10459-10	SlRPS28a	140	-12.49	140	-12.49	22	952	561	tacgacatgatgctatggaagt
Slit-mir-10459-16	SlRPS28a	140	-12.49	140	-12.49	22	952	561	tacgacatgatgctatggaagt
Slit-mir-10459-27	SlRPS28a	140	-12.49	140	-12.49	22	952	561	tacgacatgatgctatggaagt
Slit-mir-10459-34	SlRPS28a	140	-12.49	140	-12.49	22	952	561	tacgacatgatgctatggaagt
Slit-mir-10459-36	SlRPS28a	140	-12.49	140	-12.49	22	952	561	tacgacatgatgctatggaagt
Slit-mir-10459-37	SlRPS28a	140	-12.49	140	-12.49	22	952	561	tacgacatgatgctatggaagt
Slit-mir-10459-40	SlRPS28a	140	-12.49	140	-12.49	22	952	561	tacgacatgatgctatggaagt
Slit-mir-10459-43	SlRPS28a	140	-12.49	140	-12.49	22	952	561	tacgacatgatgctatggaagt
Slit-mir-10459-8	SlRPS28a	140	-12.49	140	-12.49	22	952	561	tacgacatgatgctatggaagt
Slit-mir-10459-12	SlRPS28a	140	-12.49	140	-12.49	22	952	561	tacgacatgatgctatggaagt
Slit-mir-10459-13	SlRPS28a	140	-12.49	140	-12.49	22	952	561	tacgacatgatgctatggaagt
Slit-mir-10459-20	SlRPS28a	140	-12.49	140	-12.49	22	952	561	tacgacatgatgctatggaagt
Slit-mir-10459-26	SlRPS28a	140	-12.49	140	-12.49	22	952	561	tacgacatgatgctatggaagt
Slit-mir-10459-33	SlRPS28a	140	-12.49	140	-12.49	22	952	561	tacgacatgatgctatggaagt
Slit-mir-10459-49	SlRPS28a	140	-12.49	140	-12.49	22	952	561	tacgacatgatgctatggaagt
Slit-mir-10459-52	SlRPS28a	140	-12.49	140	-12.49	22	952	561	tacgacatgatgctatggaagt
Slit-mir-10459-56	SlRPS28a	140	-12.49	140	-12.49	22	952	561	tacgacatgatgctatggaagt
Slit-mir-10459-60	SlRPS28a	140	-12.49	140	-12.49	22	952	561	tacgacatgatgctatggaagt
Slit-mir-10459-61	SlRPS28a	140	-12.49	140	-12.49	22	952	561	tacgacatgatgctatggaagt
Slit-mir-10459-66	SlRPS28a	140	-12.49	140	-12.49	22	952	561	tacgacatgatgctatggaagt
Slit-mir-10492a-11	SlRPS28a	282	-23.55	141	-13.06	20	952	171 510	gtttagctctctgattggtt
Slit-mir-10507	SlRPS28a	167	-15.04	167	-15.04	24	952	333	tgcaagtttattctgtagtggtct
Slit-mir-10499a-4	SlRPS28a	148	-19.63	148	-19.63	22	952	840	catggagtttcaaactcttgga
Slit-mir-7475	SlRPS28a	140	-17.32	140	-17.32	20	952	104	ccgccgccgccgcgccctcc
Slit-mir-10499b	SlRPS28a	148	-19.51	148	-19.51	22	952	840	catggagtttcaaactcttgaa
Slit-mir-9b-3	SlRPS28a	145	-12.88	145	-12.88	23	952	512	ataaagctaggttaccggagtta
Slit-mir-9a	SlRPS28a	142	-7.78	142	-7.78	22	952	119	taaagttatggtaccgaagtta
Slit-mir-10459-6	SlRPS28a	140	-12.49	140	-12.49	22	952	561	tacgacatgatgctatggaagt
Slit-mir-10459-18	SlRPS28a	140	-12.49	140	-12.49	22	952	561	tacgacatgatgctatggaagt
Slit-mir-10459-19	SlRPS28a	140	-12.49	140	-12.49	22	952	561	tacgacatgatgctatggaagt
Slit-mir-10459-22	SlRPS28a	140	-12.49	140	-12.49	22	952	561	tacgacatgatgctatggaagt
Slit-mir-10459-24	SlRPS28a	140	-12.49	140	-12.49	22	952	561	tacgacatgatgctatggaagt
Slit-mir-10459-28	SlRPS28a	140	-12.49	140	-12.49	22	952	561	tacgacatgatgctatggaagt
Slit-mir-10459-32	SlRPS28a	140	-12.49	140	-12.49	22	952	561	tacgacatgatgctatggaagt
Slit-mir-10459-39	SlRPS28a	140	-12.49	140	-12.49	22	952	561	tacgacatgatgctatggaagt
Slit-mir-10459-41	SlRPS28a	140	-12.49	140	-12.49	22	952	561	tacgacatgatgctatggaagt
Slit-mir-10459-44	SlRPS28a	140	-12.49	140	-12.49	22	952	561	tacgacatgatgctatggaagt
Slit-mir-10459-47	SlRPS28a	140	-12.49	140	-12.49	22	952	561	tacgacatgatgctatggaagt
Slit-mir-10459-59	SlRPS28a	140	-12.49	140	-12.49	22	952	561	tacgacatgatgctatggaagt
Slit-mir-10459-67	SlRPS28a	140	-12.49	140	-12.49	22	952	561	tacgacatgatgctatggaagt
Slit-mir-3327-1	SlRPS28a	147	-12.03	147	-12.03	21	952	261	aacaacaggaatgttatgtac
Slit-mir-274	SlRPS28a	294	-26.15	148	-13.25	23	952	582 235	tttgtgaccgtcactaacgggca
Slit-mir-10492a-5	SlRPS28a	282	-23.55	141	-13.06	20	952	171 510	gtttagctctctgattggtt
Slit-mir-10492a-10	SlRPS28a	282	-23.55	141	-13.06	20	952	171 510	gtttagctctctgattggtt
Slit-mir-3529	SlRPS28a	151	-8.06	151	-8.06	24	952	255	aacaacaaaatcactagtcttcca
Slit-mir-10499a-1	SlRPS28a	148	-19.63	148	-19.63	22	952	840	catggagtttcaaactcttgga
Slit-mir-10499a-2	SlRPS28a	148	-19.63	148	-19.63	22	952	840	catggagtttcaaactcttgga
Slit-mir-283	SlRPS28a	159	-10.66	159	-10.66	23	952	613	aaatatcagctggtaattctggg
Slit-mir-10503-1	SlRPS28a	146	-6.37	146	-6.37	20	952	708	cattggatcgttcgattccc
Slit-mir-4205	SlRPS28a	143	-15.98	143	-15.98	18	952	322	cggtttaattggatggaa
Slit-mir-10492b-3	SlRPS27A	142	-17.36	142	-17.36	21	1925	488	cgttcgatgctctgattggtc
Slit-mir-10492b-4	SlRPS27A	142	-17.36	142	-17.36	21	1925	488	cgttcgatgctctgattggtc
Slit-mir-1814-1	SlRPS27A	140	-13.84	140	-13.84	18	1925	790	gttttgtttgggtttgtt
Slit-mir-10451-6	SlRPS27A	146	-14.72	146	-14.72	20	1925	317	caaccaatgacttggcggac
Slit-mir-10451-7	SlRPS27A	146	-14.72	146	-14.72	20	1925	317	caaccaatgacttggcggac
Slit-mir-10451-10	SlRPS27A	146	-14.72	146	-14.72	20	1925	317	caaccaatgacttggcggac
Slit-mir-10451-11	SlRPS27A	146	-14.72	146	-14.72	20	1925	317	caaccaatgacttggcggac
Slit-mir-10451-14	SlRPS27A	146	-14.72	146	-14.72	20	1925	317	caaccaatgacttggcggac
Slit-mir-10451-21	SlRPS27A	146	-14.72	146	-14.72	20	1925	317	caaccaatgacttggcggac
Slit-mir-10451-27	SlRPS27A	146	-14.72	146	-14.72	20	1925	317	caaccaatgacttggcggac
Slit-mir-10451-29	SlRPS27A	146	-14.72	146	-14.72	20	1925	317	caaccaatgacttggcggac
Slit-mir-252	SlRPS27A	292	-27.55	146	-16.63	22	1925	866 1826	ctaagtactagtgccgcaggag
Slit-mir-10485-1	SlRPS27A	141	-17.33	141	-17.33	20	1925	751	cactggacgggcaggccgcc
Slit-mir-1277	SlRPS27A	142	-10.56	142	-10.56	21	1925	1572	tatatatatatatgtacgtat
Slit-mir-2766-2	SlRPS27A	145	-11.89	145	-11.89	22	1925	283	tcagtcttgtcgaatggtgggt
Slit-mir-10460-2	SlRPS27A	140	-13.75	140	-13.75	21	1925	318	gagccaatgttcgttagtgat
Slit-mir-10451-4	SlRPS27A	146	-14.72	146	-14.72	20	1925	317	caaccaatgacttggcggac
Slit-mir-10451-12	SlRPS27A	146	-14.72	146	-14.72	20	1925	317	caaccaatgacttggcggac
Slit-mir-10451-15	SlRPS27A	146	-14.72	146	-14.72	20	1925	317	caaccaatgacttggcggac
Slit-mir-10451-16	SlRPS27A	146	-14.72	146	-14.72	20	1925	317	caaccaatgacttggcggac
Slit-mir-10451-19	SlRPS27A	146	-14.72	146	-14.72	20	1925	317	caaccaatgacttggcggac
Slit-mir-10497	SlRPS27A	161	-17.5	161	-17.5	21	1925	1643	cacaccaaacggtgtctggtc
Slit-mir-546-2	SlRPS27A	140	-15.36	140	-15.36	16	1925	501	atggtggcacggagtc
Slit-mir-31-1	SlRPS27A	141	-24.01	141	-24.01	22	1925	1159	ggctgtgtcacttcgagccagc
Slit-mir-2a	SlRPS27A	144	-12.41	144	-12.41	23	1925	128	tatcacagccagctttgatgagc
Slit-mir-13a-2	SlRPS27A	287	-23.69	147	-13.35	23	1925	127 1321	tatcacagccactttgatgtggt
Slit-mir-2b	SlRPS27A	286	-26.45	145	-16.89	22	1925	1847 409	ctcacaaagtggctgtaatgtg
Slit-mir-2763	SlRPS27A	145	-19.17	145	-19.17	23	1925	1355	atattatgctcattactttggat
Slit-mir-2491	SlRPS27A	163	-17.65	163	-17.65	18	1925	1608	caacaacagcagcagcaa
Slit-mir-2756-2	SlRPS27A	151	-13.63	151	-13.63	22	1925	1110	cccctttgctgctacattgtat
Slit-mir-308	SlRPS27A	146	-18.5	146	-18.5	22	1925	124	aatcacaggataatactgcgag
Slit-mir-750-2	SlRPS27A	155	-21.22	155	-21.22	22	1925	774	agttggacaggggatcttgaca
Slit-mir-4188	SlRPS27A	150	-11.93	150	-11.93	18	1925	1484	tcaaatgcaatttttata
Slit-mir-9b-1	SlRPS27A	142	-11.64	142	-11.64	23	1925	915	gctttggtaatctagctttatga
Slit-mir-10492b-2	SlRPS27A	142	-17.36	142	-17.36	21	1925	488	cgttcgatgctctgattggtc
Slit-mir-10492b-6	SlRPS27A	142	-17.36	142	-17.36	21	1925	488	cgttcgatgctctgattggtc
Slit-mir-1814-2	SlRPS27A	140	-13.84	140	-13.84	18	1925	790	gttttgtttgggtttgtt
Slit-mir-10451-8	SlRPS27A	146	-14.72	146	-14.72	20	1925	317	caaccaatgacttggcggac
Slit-mir-10451-9	SlRPS27A	146	-14.72	146	-14.72	20	1925	317	caaccaatgacttggcggac
Slit-mir-10451-18	SlRPS27A	146	-14.72	146	-14.72	20	1925	317	caaccaatgacttggcggac
Slit-mir-10451-25	SlRPS27A	146	-14.72	146	-14.72	20	1925	317	caaccaatgacttggcggac
Slit-mir-10451-26	SlRPS27A	146	-14.72	146	-14.72	20	1925	317	caaccaatgacttggcggac
Slit-mir-10451-28	SlRPS27A	146	-14.72	146	-14.72	20	1925	317	caaccaatgacttggcggac
Slit-mir-10451-31	SlRPS27A	146	-14.72	146	-14.72	20	1925	317	caaccaatgacttggcggac
Slit-mir-10451-32	SlRPS27A	146	-14.72	146	-14.72	20	1925	317	caaccaatgacttggcggac
Slit-mir-2767	SlRPS27A	288	-16.45	146	-8.78	22	1925	1436 1792	aaagtaaatctcgtgcggcttg
Slit-mir-546-1	SlRPS27A	140	-15.36	140	-15.36	16	1925	501	atggtggcacggagtc
Slit-mir-10480-1	SlRPS27A	148	-20.82	148	-20.82	23	1925	208	taatgtcactttgacagcaaacc
Slit-mir-745-2	SlRPS27A	294	-44.78	148	-23.2	24	1925	1899 556	cggctcatcgtgtggcagtttgct
Slit-mir-9	SlRPS27A	141	-11.06	141	-11.06	23	1925	661	tctttggttatctagctgtatga
Slit-mir-33	SlRPS27A	289	-31.91	149	-17.28	21	1925	469 1632	gtgcattgtagttgcattgca
Slit-mir-4213	SlRPS27A	147	-9.7	147	-9.7	19	1925	1182	aatatttttaacgattttc
Slit-mir-10492b-7	SlRPS27A	142	-17.36	142	-17.36	21	1925	488	cgttcgatgctctgattggtc
Slit-mir-3338-1	SlRPS27A	140	-8.53	140	-8.53	22	1925	1533	atgtacttactttgtttgttct
Slit-mir-3338-2	SlRPS27A	318	-36.75	160	-20.58	21	1925	1477 1430	agcaaacacagtagtgtgcaa
Slit-mir-10451-1	SlRPS27A	146	-14.72	146	-14.72	20	1925	317	caaccaatgacttggcggac
Slit-mir-10451-2	SlRPS27A	146	-14.72	146	-14.72	20	1925	317	caaccaatgacttggcggac
Slit-mir-10507	SlRPS27A	141	-15.55	141	-15.55	24	1925	1690	tgcaagtttattctgtagtggtct
Slit-mir-277-1	SlRPS27A	442	-21.91	152	-8.46	23	1925	1477 1815 1708	taaatgcactatctggtacgaca
Slit-mir-2765-1	SlRPS27A	291	-28.33	147	-14.71	22	1925	1195 448	tggtaactccaccaccgttggc
Slit-mir-210-1	SlRPS27A	140	-21.05	140	-21.05	20	1925	1672	ttgtgcgtgtgacagcggct
Slit-mir-11	SlRPS27A	148	-19.26	148	-19.26	22	1925	131	catcacagtcagagttctagct
Slit-mir-305-2	SlRPS27A	141	-17.08	141	-17.08	21	1925	570	ggcgcttgttggagtacactt
Slit-mir-9a	SlRPS27A	144	-5.87	144	-5.87	22	1925	1	taaagttatggtaccgaagtta
Slit-mir-3327-1	SlRPS27A	302	-26.21	158	-15.69	21	1925	1603 442	aacaacaggaatgttatgtac
Slit-mir-10451-3	SlRPS27A	146	-14.72	146	-14.72	20	1925	317	caaccaatgacttggcggac
Slit-mir-10451-5	SlRPS27A	146	-14.72	146	-14.72	20	1925	317	caaccaatgacttggcggac
Slit-mir-10451-13	SlRPS27A	146	-14.72	146	-14.72	20	1925	317	caaccaatgacttggcggac
Slit-mir-10451-17	SlRPS27A	146	-14.72	146	-14.72	20	1925	317	caaccaatgacttggcggac
Slit-mir-10451-20	SlRPS27A	146	-14.72	146	-14.72	20	1925	317	caaccaatgacttggcggac
Slit-mir-10451-22	SlRPS27A	146	-14.72	146	-14.72	20	1925	317	caaccaatgacttggcggac
Slit-mir-10451-23	SlRPS27A	146	-14.72	146	-14.72	20	1925	317	caaccaatgacttggcggac
Slit-mir-10451-24	SlRPS27A	146	-14.72	146	-14.72	20	1925	317	caaccaatgacttggcggac
Slit-mir-10451-30	SlRPS27A	146	-14.72	146	-14.72	20	1925	317	caaccaatgacttggcggac
Slit-bantam-2	SlRPS27A	433	-41.29	146	-16.79	24	1925	385 657 884	ctggttttcacaatgatttgacag
Slit-mir-3529	SlRPS27A	161	-11.31	161	-11.31	24	1925	439	aacaacaaaatcactagtcttcca
Slit-mir-10480-2	SlRPS27A	140	-20.49	140	-20.49	22	1925	706	gtttagccgtcacagtgacatt
Slit-mir-302e	SlRPS27A	146	-13.84	146	-13.84	17	1925	872	taagtacttccatgctt
Slit-mir-10483-1	SlRPS27A	144	-18.24	144	-18.24	20	1925	754	aggggctgaacaattccaga
Slit-mir-10460-2	SlRPS27	152	-18.66	152	-18.66	21	98	41	gagccaatgttcgttagtgat
Slit-mir-10460-1	SlRPS26	140	-7.73	140	-7.73	22	33	1	aattacttccatagcattggca
Slit-mir-467g	SlRPS25	147	-8.92	147	-8.92	21	39	1	tatacatacacacacatatat
Slit-mir-2a	SlRPS23	140	-14.71	140	-14.71	23	370	1	tatcacagccagctttgatgagc
Slit-mir-13a-2	SlRPS23	140	-16.2	140	-16.2	23	370	1	tatcacagccactttgatgtggt
Slit-mir-13b-1	SlRPS23	140	-13.13	140	-13.13	23	370	1	tatcacagccatttttgacgagt
Slit-mir-2763	SlRPS23	150	-9.54	150	-9.54	23	370	99	atattatgctcattactttggat
Slit-mir-2491	SlRPS23	149	-10.3	149	-10.3	18	370	298	caacaacagcagcagcaa
Slit-mir-308	SlRPS23	150	-11.53	150	-11.53	22	370	1	aatcacaggataatactgcgag
Slit-mir-13b-2	SlRPS23	141	-12.86	141	-12.86	23	370	158	tcgtaaaaatggttgtgccatgt
Slit-mir-10476-1	SlRPS23	150	-9.58	150	-9.58	22	370	322	ttggattttaagttccatcgct
Slit-mir-10483-2	SlRPS23	150	-11.33	150	-11.33	21	370	38	cctgtaattgttcgttccctt
Slit-mir-4213	SlRPS23	287	-8.37	145	-4.2	19	370	36 106	aatatttttaacgattttc
Slit-mir-3338-2	SlRPS23	142	-10.49	142	-10.49	21	370	213	agcaaacacagtagtgtgcaa
Slit-mir-11	SlRPS23	156	-14.96	156	-14.96	22	370	1	catcacagtcagagttctagct
Slit-mir-10460-1	SlRPS21	140	-6.25	140	-6.25	22	60	1	aattacttccatagcattggca
Slit-mir-1277	SlRPS2	302	-17.99	162	-11.25	21	437	175 156	tatatatatatatgtacgtat
Slit-mir-10460-1	SlRPS2	146	-7.73	146	-7.73	22	437	128	aattacttccatagcattggca
Slit-mir-4213	SlRPS2	155	-7.51	155	-7.51	19	437	354	aatatttttaacgattttc
Slit-mir-92b	SlRPS2	140	-10.08	140	-10.08	22	437	240	aattgcaccaatcccggcctgc
Slit-mir-971	SlRPS2	144	-17.87	144	-17.87	23	437	32	ttggtgttctaccttacagtgaa
Slit-mir-277-1	SlRPS2	141	-10.03	141	-10.03	23	437	144	taaatgcactatctggtacgaca
Slit-mir-92a	SlRPS2	140	-8.61	140	-8.61	22	437	240	tattgcaccagtcccggcctat
Slit-mir-3897	SlRPS2	148	-24.28	148	-24.28	19	437	253	cgtggtggtgggggtgggg
Slit-mir-10451-6	SlRPS19	142	-13.25	142	-13.25	20	656	371	caaccaatgacttggcggac
Slit-mir-10451-7	SlRPS19	142	-13.25	142	-13.25	20	656	371	caaccaatgacttggcggac
Slit-mir-10451-10	SlRPS19	142	-13.25	142	-13.25	20	656	371	caaccaatgacttggcggac
Slit-mir-10451-11	SlRPS19	142	-13.25	142	-13.25	20	656	371	caaccaatgacttggcggac
Slit-mir-10451-14	SlRPS19	142	-13.25	142	-13.25	20	656	371	caaccaatgacttggcggac
Slit-mir-10451-21	SlRPS19	142	-13.25	142	-13.25	20	656	371	caaccaatgacttggcggac
Slit-mir-10451-27	SlRPS19	142	-13.25	142	-13.25	20	656	371	caaccaatgacttggcggac
Slit-mir-10451-29	SlRPS19	142	-13.25	142	-13.25	20	656	371	caaccaatgacttggcggac
Slit-mir-10460-2	SlRPS19	144	-11.89	144	-11.89	21	656	372	gagccaatgttcgttagtgat
Slit-mir-10451-4	SlRPS19	142	-13.25	142	-13.25	20	656	371	caaccaatgacttggcggac
Slit-mir-10451-12	SlRPS19	142	-13.25	142	-13.25	20	656	371	caaccaatgacttggcggac
Slit-mir-10451-15	SlRPS19	142	-13.25	142	-13.25	20	656	371	caaccaatgacttggcggac
Slit-mir-10451-16	SlRPS19	142	-13.25	142	-13.25	20	656	371	caaccaatgacttggcggac
Slit-mir-10451-19	SlRPS19	142	-13.25	142	-13.25	20	656	371	caaccaatgacttggcggac
Slit-mir-2b	SlRPS19	290	-26.41	147	-13.37	22	656	331 11	ctcacaaagtggctgtaatgtg
Slit-mir-2763	SlRPS19	159	-9.26	159	-9.26	23	656	260	atattatgctcattactttggat
Slit-mir-2491	SlRPS19	144	-7.78	144	-7.78	18	656	482	caacaacagcagcagcaa
Slit-mir-4188	SlRPS19	145	-9.73	145	-9.73	18	656	630	tcaaatgcaatttttata
Slit-mir-10451-8	SlRPS19	142	-13.25	142	-13.25	20	656	371	caaccaatgacttggcggac
Slit-mir-10451-9	SlRPS19	142	-13.25	142	-13.25	20	656	371	caaccaatgacttggcggac
Slit-mir-10451-18	SlRPS19	142	-13.25	142	-13.25	20	656	371	caaccaatgacttggcggac
Slit-mir-10451-25	SlRPS19	142	-13.25	142	-13.25	20	656	371	caaccaatgacttggcggac
Slit-mir-10451-26	SlRPS19	142	-13.25	142	-13.25	20	656	371	caaccaatgacttggcggac
Slit-mir-10451-28	SlRPS19	142	-13.25	142	-13.25	20	656	371	caaccaatgacttggcggac
Slit-mir-10451-31	SlRPS19	142	-13.25	142	-13.25	20	656	371	caaccaatgacttggcggac
Slit-mir-10451-32	SlRPS19	142	-13.25	142	-13.25	20	656	371	caaccaatgacttggcggac
Slit-mir-2767	SlRPS19	150	-17.94	150	-17.94	22	656	9	aaagtaaatctcgtgcggcttg
Slit-mir-13b-2	SlRPS19	140	-11.77	140	-11.77	23	656	312	tcgtaaaaatggttgtgccatgt
Slit-mir-10480-1	SlRPS19	159	-14.36	159	-14.36	23	656	549	taatgtcactttgacagcaaacc
Slit-mir-4213	SlRPS19	140	-3.2	140	-3.2	19	656	417	aatatttttaacgattttc
Slit-mir-10451-1	SlRPS19	142	-13.25	142	-13.25	20	656	371	caaccaatgacttggcggac
Slit-mir-10451-2	SlRPS19	142	-13.25	142	-13.25	20	656	371	caaccaatgacttggcggac
Slit-mir-263a	SlRPS19	140	-17.54	140	-17.54	23	656	220	aatggcactggaagaattcacgg
Slit-mir-10507	SlRPS19	290	-24.88	150	-12.92	24	656	591 197	tgcaagtttattctgtagtggtct
Slit-mir-277-1	SlRPS19	149	-11.84	149	-11.84	23	656	623	taaatgcactatctggtacgaca
Slit-mir-4208-1	SlRPS19	144	-10.55	144	-10.55	18	656	618	tgatgttattttaggttt
Slit-mir-9a	SlRPS19	587	-50.84	154	-17.87	22	656	311 501 105 119	taaagttatggtaccgaagtta
Slit-mir-10451-3	SlRPS19	142	-13.25	142	-13.25	20	656	371	caaccaatgacttggcggac
Slit-mir-10451-5	SlRPS19	142	-13.25	142	-13.25	20	656	371	caaccaatgacttggcggac
Slit-mir-10451-13	SlRPS19	142	-13.25	142	-13.25	20	656	371	caaccaatgacttggcggac
Slit-mir-10451-17	SlRPS19	142	-13.25	142	-13.25	20	656	371	caaccaatgacttggcggac
Slit-mir-10451-20	SlRPS19	142	-13.25	142	-13.25	20	656	371	caaccaatgacttggcggac
Slit-mir-10451-22	SlRPS19	142	-13.25	142	-13.25	20	656	371	caaccaatgacttggcggac
Slit-mir-10451-23	SlRPS19	142	-13.25	142	-13.25	20	656	371	caaccaatgacttggcggac
Slit-mir-10451-24	SlRPS19	142	-13.25	142	-13.25	20	656	371	caaccaatgacttggcggac
Slit-mir-10451-30	SlRPS19	142	-13.25	142	-13.25	20	656	371	caaccaatgacttggcggac
Slit-mir-4208-2	SlRPS19	144	-10.55	144	-10.55	18	656	618	tgatgttattttaggttt
Slit-mir-4208-3	SlRPS19	144	-10.55	144	-10.55	18	656	618	tgatgttattttaggttt
Slit-mir-306a	SlRPS17	141	-15.11	141	-15.11	21	109	60	tcaggtactaggtgactctga
Slit-mir-10498-2	SlRPS17	145	-11.05	145	-11.05	22	109	33	ctgttttggacattggtgtaag
Slit-mir-10476-1	SlRPS15A	144	-4.48	144	-4.48	22	27	7	ttggattttaagttccatcgct
Slit-mir-13a-1	SlRPS15	152	-21.64	152	-21.64	22	82	9	ctgtcaaagcggcggtgaaatg
Slit-mir-10454h	SlRPS15	146	-18.83	146	-18.83	22	82	4	tgtcagaatgatcgatcattga
Slit-mir-10492a-1	SlRPS14	144	-8.89	144	-8.89	20	284	71	gtttagctctctgattggtt
Slit-mir-10492a-6	SlRPS14	144	-8.89	144	-8.89	20	284	71	gtttagctctctgattggtt
Slit-mir-10492a-7	SlRPS14	144	-8.89	144	-8.89	20	284	71	gtttagctctctgattggtt
Slit-mir-137-2	SlRPS14	152	-20.11	152	-20.11	23	284	183	acgcgtattcttggggaattaac
Slit-mir-927c	SlRPS14	143	-10.11	143	-10.11	22	284	88	ggtaaagcgtaggaattctaaa
Slit-mir-10492a-2	SlRPS14	144	-8.89	144	-8.89	20	284	71	gtttagctctctgattggtt
Slit-mir-10492a-3	SlRPS14	144	-8.89	144	-8.89	20	284	71	gtttagctctctgattggtt
Slit-mir-10492a-9	SlRPS14	144	-8.89	144	-8.89	20	284	71	gtttagctctctgattggtt
Slit-mir-10492a-13	SlRPS14	144	-8.89	144	-8.89	20	284	71	gtttagctctctgattggtt
Slit-mir-10492a-4	SlRPS14	144	-8.89	144	-8.89	20	284	71	gtttagctctctgattggtt
Slit-mir-10492a-8	SlRPS14	144	-8.89	144	-8.89	20	284	71	gtttagctctctgattggtt
Slit-mir-10492a-12	SlRPS14	144	-8.89	144	-8.89	20	284	71	gtttagctctctgattggtt
Slit-mir-13a-1	SlRPS14	151	-15.81	151	-15.81	22	284	54	ctgtcaaagcggcggtgaaatg
Slit-mir-13b-2	SlRPS14	152	-17.51	152	-17.51	23	284	87	tcgtaaaaatggttgtgccatgt
Slit-mir-10492a-11	SlRPS14	144	-8.89	144	-8.89	20	284	71	gtttagctctctgattggtt
Slit-mir-274	SlRPS14	145	-14.4	145	-14.4	23	284	219	tttgtgaccgtcactaacgggca
Slit-mir-10492a-5	SlRPS14	144	-8.89	144	-8.89	20	284	71	gtttagctctctgattggtt
Slit-mir-10492a-10	SlRPS14	144	-8.89	144	-8.89	20	284	71	gtttagctctctgattggtt
Slit-mir-252	SlRPS12	140	-13.56	140	-13.56	22	49	1	ctaagtactagtgccgcaggag
Slit-mir-10476-1	SlRPS10	142	-6.86	142	-6.86	22	30	2	ttggattttaagttccatcgct
Slit-bantam-1	SlRPLP2	141	-12.34	141	-12.34	23	391	152	tgagatcattgtgaaagctgatt
Slit-mir-137-1	SlRPLP2	156	-15.35	156	-15.35	22	391	253	ttattgcttgagaatacacgta
Slit-miR419	SlRPLP2	151	-15.28	151	-15.28	21	391	341	ttatgaatgctgaggatgttg
Slit-mir-2491	SlRPLP2	144	-9.11	144	-9.11	18	391	277	caacaacagcagcagcaa
Slit-mir-2767	SlRPLP2	140	-4.65	140	-4.65	22	391	19	aaagtaaatctcgtgcggcttg
Slit-mir-2c	SlRPLP2	155	-14.43	155	-14.43	22	391	188	tcagcaaagtggttgtgtctta
Slit-mir-971	SlRPLP2	142	-9.18	142	-9.18	23	391	163	ttggtgttctaccttacagtgaa
Slit-bantam-2	SlRPLP2	290	-21.71	146	-14.59	24	391	58 93	ctggttttcacaatgatttgacag
Slit-mir-3529	SlRPLP2	150	-8.77	150	-8.77	24	391	270	aacaacaaaatcactagtcttcca
Slit-mir-9b-3	SlRPLP1	146	-12.56	146	-12.56	23	101	24	ataaagctaggttaccggagtta
Slit-mir-3327-2	SlRPLP0	140	-9.37	140	-9.37	23	298	186	atatgtaacgtttttgttgtcct
Slit-mir-2767	SlRPLP0	157	-18.21	157	-18.21	22	298	183	aaagtaaatctcgtgcggcttg
Slit-mir-277-1	SlRPLP0	147	-17.42	147	-17.42	23	298	57	taaatgcactatctggtacgaca
Slit-mir-3529	SlRPLP0	149	-7.63	149	-7.63	24	298	37	aacaacaaaatcactagtcttcca
Slit-mir-10451-6	SlRPL8	140	-11.69	140	-11.69	20	274	201	caaccaatgacttggcggac
Slit-mir-10451-7	SlRPL8	140	-11.69	140	-11.69	20	274	201	caaccaatgacttggcggac
Slit-mir-10451-10	SlRPL8	140	-11.69	140	-11.69	20	274	201	caaccaatgacttggcggac
Slit-mir-10451-11	SlRPL8	140	-11.69	140	-11.69	20	274	201	caaccaatgacttggcggac
Slit-mir-10451-14	SlRPL8	140	-11.69	140	-11.69	20	274	201	caaccaatgacttggcggac
Slit-mir-10451-21	SlRPL8	140	-11.69	140	-11.69	20	274	201	caaccaatgacttggcggac
Slit-mir-10451-27	SlRPL8	140	-11.69	140	-11.69	20	274	201	caaccaatgacttggcggac
Slit-mir-10451-29	SlRPL8	140	-11.69	140	-11.69	20	274	201	caaccaatgacttggcggac
Slit-mir-1277	SlRPL8	147	-10.27	147	-10.27	21	274	135	tatatatatatatgtacgtat
Slit-mir-10451-4	SlRPL8	140	-11.69	140	-11.69	20	274	201	caaccaatgacttggcggac
Slit-mir-10451-12	SlRPL8	140	-11.69	140	-11.69	20	274	201	caaccaatgacttggcggac
Slit-mir-10451-15	SlRPL8	140	-11.69	140	-11.69	20	274	201	caaccaatgacttggcggac
Slit-mir-10451-16	SlRPL8	140	-11.69	140	-11.69	20	274	201	caaccaatgacttggcggac
Slit-mir-10451-19	SlRPL8	140	-11.69	140	-11.69	20	274	201	caaccaatgacttggcggac
Slit-mir-10451-8	SlRPL8	140	-11.69	140	-11.69	20	274	201	caaccaatgacttggcggac
Slit-mir-10451-9	SlRPL8	140	-11.69	140	-11.69	20	274	201	caaccaatgacttggcggac
Slit-mir-10451-18	SlRPL8	140	-11.69	140	-11.69	20	274	201	caaccaatgacttggcggac
Slit-mir-10451-25	SlRPL8	140	-11.69	140	-11.69	20	274	201	caaccaatgacttggcggac
Slit-mir-10451-26	SlRPL8	140	-11.69	140	-11.69	20	274	201	caaccaatgacttggcggac
Slit-mir-10451-28	SlRPL8	140	-11.69	140	-11.69	20	274	201	caaccaatgacttggcggac
Slit-mir-10451-31	SlRPL8	140	-11.69	140	-11.69	20	274	201	caaccaatgacttggcggac
Slit-mir-10451-32	SlRPL8	140	-11.69	140	-11.69	20	274	201	caaccaatgacttggcggac
Slit-mir-13b-2	SlRPL8	144	-9.88	144	-9.88	23	274	208	tcgtaaaaatggttgtgccatgt
Slit-mir-10451-1	SlRPL8	140	-11.69	140	-11.69	20	274	201	caaccaatgacttggcggac
Slit-mir-10451-2	SlRPL8	140	-11.69	140	-11.69	20	274	201	caaccaatgacttggcggac
Slit-mir-10451-3	SlRPL8	140	-11.69	140	-11.69	20	274	201	caaccaatgacttggcggac
Slit-mir-10451-5	SlRPL8	140	-11.69	140	-11.69	20	274	201	caaccaatgacttggcggac
Slit-mir-10451-13	SlRPL8	140	-11.69	140	-11.69	20	274	201	caaccaatgacttggcggac
Slit-mir-10451-17	SlRPL8	140	-11.69	140	-11.69	20	274	201	caaccaatgacttggcggac
Slit-mir-10451-20	SlRPL8	140	-11.69	140	-11.69	20	274	201	caaccaatgacttggcggac
Slit-mir-10451-22	SlRPL8	140	-11.69	140	-11.69	20	274	201	caaccaatgacttggcggac
Slit-mir-10451-23	SlRPL8	140	-11.69	140	-11.69	20	274	201	caaccaatgacttggcggac
Slit-mir-10451-24	SlRPL8	140	-11.69	140	-11.69	20	274	201	caaccaatgacttggcggac
Slit-mir-10451-30	SlRPL8	140	-11.69	140	-11.69	20	274	201	caaccaatgacttggcggac
Slit-mir-10498-2	SlRPL8	158	-11.71	158	-11.71	22	274	224	ctgttttggacattggtgtaag
Slit-mir-10497	SlRPL7A	157	-21.6	157	-21.6	21	107	27	cacaccaaacggtgtctggtc
Slit-mir-1814-1	SlRPL6	140	-13.07	140	-13.07	18	479	45	gttttgtttgggtttgtt
Slit-mir-10464-3	SlRPL6	140	-14.85	140	-14.85	20	479	350	acacgactgcaatagaactg
Slit-mir-10464-7	SlRPL6	140	-14.85	140	-14.85	20	479	350	acacgactgcaatagaactg
Slit-mir-10464-9	SlRPL6	140	-14.85	140	-14.85	20	479	350	acacgactgcaatagaactg
Slit-mir-10464-12	SlRPL6	140	-14.85	140	-14.85	20	479	350	acacgactgcaatagaactg
Slit-mir-10464-13	SlRPL6	140	-14.85	140	-14.85	20	479	350	acacgactgcaatagaactg
Slit-mir-10464-14	SlRPL6	140	-14.85	140	-14.85	20	479	350	acacgactgcaatagaactg
Slit-mir-10464-18	SlRPL6	140	-14.85	140	-14.85	20	479	350	acacgactgcaatagaactg
Slit-mir-10464-22	SlRPL6	140	-14.85	140	-14.85	20	479	350	acacgactgcaatagaactg
Slit-mir-10464-23	SlRPL6	140	-14.85	140	-14.85	20	479	350	acacgactgcaatagaactg
Slit-mir-10464-24	SlRPL6	140	-14.85	140	-14.85	20	479	350	acacgactgcaatagaactg
Slit-mir-10464-15	SlRPL6	140	-14.85	140	-14.85	20	479	350	acacgactgcaatagaactg
Slit-mir-10464-16	SlRPL6	140	-14.85	140	-14.85	20	479	350	acacgactgcaatagaactg
Slit-mir-10464-19	SlRPL6	140	-14.85	140	-14.85	20	479	350	acacgactgcaatagaactg
Slit-mir-10464-27	SlRPL6	140	-14.85	140	-14.85	20	479	350	acacgactgcaatagaactg
Slit-mir-2b	SlRPL6	146	-14.34	146	-14.34	22	479	49	ctcacaaagtggctgtaatgtg
Slit-mir-2491	SlRPL6	297	-23.85	153	-11.95	18	479	103 431	caacaacagcagcagcaa
Slit-mir-1814-2	SlRPL6	140	-13.07	140	-13.07	18	479	45	gttttgtttgggtttgtt
Slit-mir-10464-2	SlRPL6	140	-14.85	140	-14.85	20	479	350	acacgactgcaatagaactg
Slit-mir-10464-5	SlRPL6	140	-14.85	140	-14.85	20	479	350	acacgactgcaatagaactg
Slit-mir-10464-20	SlRPL6	140	-14.85	140	-14.85	20	479	350	acacgactgcaatagaactg
Slit-mir-10464-28	SlRPL6	140	-14.85	140	-14.85	20	479	350	acacgactgcaatagaactg
Slit-mir-10480-1	SlRPL6	148	-13.2	148	-13.2	23	479	257	taatgtcactttgacagcaaacc
Slit-mir-10476-1	SlRPL6	161	-16.82	161	-16.82	22	479	120	ttggattttaagttccatcgct
Slit-mir-10464-8	SlRPL6	140	-14.85	140	-14.85	20	479	350	acacgactgcaatagaactg
Slit-mir-10464-10	SlRPL6	140	-14.85	140	-14.85	20	479	350	acacgactgcaatagaactg
Slit-mir-10464-17	SlRPL6	140	-14.85	140	-14.85	20	479	350	acacgactgcaatagaactg
Slit-mir-10464-21	SlRPL6	140	-14.85	140	-14.85	20	479	350	acacgactgcaatagaactg
Slit-mir-10464-26	SlRPL6	140	-14.85	140	-14.85	20	479	350	acacgactgcaatagaactg
Slit-mir-10464-1	SlRPL6	140	-14.85	140	-14.85	20	479	350	acacgactgcaatagaactg
Slit-mir-10464-4	SlRPL6	140	-14.85	140	-14.85	20	479	350	acacgactgcaatagaactg
Slit-mir-10464-6	SlRPL6	140	-14.85	140	-14.85	20	479	350	acacgactgcaatagaactg
Slit-mir-10464-11	SlRPL6	140	-14.85	140	-14.85	20	479	350	acacgactgcaatagaactg
Slit-mir-10464-25	SlRPL6	140	-14.85	140	-14.85	20	479	350	acacgactgcaatagaactg
Slit-mir-3529	SlRPL6	173	-20.18	173	-20.18	24	479	421	aacaacaaaatcactagtcttcca
Slit-mir-283	SlRPL6	147	-15.66	147	-15.66	23	479	95	aaatatcagctggtaattctggg
Slit-mir-125a	SlRPL6	142	-11.92	142	-11.92	18	479	401	gtgaggttctgaggagct
Slit-mir-1814-1	SlRPL40	152	-13.48	152	-13.48	18	370	146	gttttgtttgggtttgtt
Slit-mir-10503-5	SlRPL40	144	-6.4	144	-6.4	20	370	311	cattggatcgttcgattccc
Slit-mir-3665-2	SlRPL40	145	-18.93	145	-18.93	18	370	296	agcaggtgcggggcggcg
Slit-mir-3665-3	SlRPL40	145	-18.93	145	-18.93	18	370	296	agcaggtgcggggcggcg
Slit-mir-3665-6	SlRPL40	145	-18.93	145	-18.93	18	370	296	agcaggtgcggggcggcg
Slit-mir-3665-7	SlRPL40	145	-18.93	145	-18.93	18	370	296	agcaggtgcggggcggcg
Slit-mir-3327-2	SlRPL40	145	-8.18	145	-8.18	23	370	151	atatgtaacgtttttgttgtcct
Slit-mir-2a	SlRPL40	152	-14.71	152	-14.71	23	370	170	tatcacagccagctttgatgagc
Slit-mir-13a-2	SlRPL40	154	-16.2	154	-16.2	23	370	169	tatcacagccactttgatgtggt
Slit-mir-13b-1	SlRPL40	150	-13.76	150	-13.76	23	370	170	tatcacagccatttttgacgagt
Slit-mir-10503-2	SlRPL40	144	-6.4	144	-6.4	20	370	311	cattggatcgttcgattccc
Slit-mir-308	SlRPL40	147	-9.52	147	-9.52	22	370	168	aatcacaggataatactgcgag
Slit-mir-4188	SlRPL40	147	-8.75	147	-8.75	18	370	272	tcaaatgcaatttttata
Slit-mir-1814-2	SlRPL40	152	-13.48	152	-13.48	18	370	146	gttttgtttgggtttgtt
Slit-mir-2767	SlRPL40	140	-7.9	140	-7.9	22	370	65	aaagtaaatctcgtgcggcttg
Slit-mir-13a-1	SlRPL40	144	-9.58	144	-9.58	22	370	53	ctgtcaaagcggcggtgaaatg
Slit-mir-10480-1	SlRPL40	151	-9.37	151	-9.37	23	370	52	taatgtcactttgacagcaaacc
Slit-mir-10503-3	SlRPL40	144	-6.4	144	-6.4	20	370	311	cattggatcgttcgattccc
Slit-mir-10503-4	SlRPL40	144	-6.4	144	-6.4	20	370	311	cattggatcgttcgattccc
Slit-mir-10476-1	SlRPL40	149	-9.57	149	-9.57	22	370	307	ttggattttaagttccatcgct
Slit-mir-3665-1	SlRPL40	145	-18.93	145	-18.93	18	370	296	agcaggtgcggggcggcg
Slit-mir-3665-5	SlRPL40	145	-18.93	145	-18.93	18	370	296	agcaggtgcggggcggcg
Slit-mir-3665-4	SlRPL40	145	-18.93	145	-18.93	18	370	296	agcaggtgcggggcggcg
Slit-mir-11	SlRPL40	146	-9.73	146	-9.73	22	370	167	catcacagtcagagttctagct
Slit-mir-283	SlRPL40	293	-21.5	153	-12.06	23	370	133 212	aaatatcagctggtaattctggg
Slit-mir-10503-1	SlRPL40	144	-6.4	144	-6.4	20	370	311	cattggatcgttcgattccc
Slit-mir-1814-1	SlRPL39	142	-8.58	142	-8.58	18	58	24	gttttgtttgggtttgtt
Slit-mir-10492a-1	SlRPL39	145	-12.18	145	-12.18	20	58	20	gtttagctctctgattggtt
Slit-mir-10492a-6	SlRPL39	145	-12.18	145	-12.18	20	58	20	gtttagctctctgattggtt
Slit-mir-10492a-7	SlRPL39	145	-12.18	145	-12.18	20	58	20	gtttagctctctgattggtt
Slit-mir-10492a-2	SlRPL39	145	-12.18	145	-12.18	20	58	20	gtttagctctctgattggtt
Slit-mir-10492a-3	SlRPL39	145	-12.18	145	-12.18	20	58	20	gtttagctctctgattggtt
Slit-mir-10492a-9	SlRPL39	145	-12.18	145	-12.18	20	58	20	gtttagctctctgattggtt
Slit-mir-10492a-13	SlRPL39	145	-12.18	145	-12.18	20	58	20	gtttagctctctgattggtt
Slit-mir-1814-2	SlRPL39	142	-8.58	142	-8.58	18	58	24	gttttgtttgggtttgtt
Slit-mir-10492a-4	SlRPL39	145	-12.18	145	-12.18	20	58	20	gtttagctctctgattggtt
Slit-mir-10492a-8	SlRPL39	145	-12.18	145	-12.18	20	58	20	gtttagctctctgattggtt
Slit-mir-10492a-12	SlRPL39	145	-12.18	145	-12.18	20	58	20	gtttagctctctgattggtt
Slit-mir-10492a-11	SlRPL39	145	-12.18	145	-12.18	20	58	20	gtttagctctctgattggtt
Slit-miR2596	SlRPL39	142	-16.54	142	-16.54	21	58	1	tctatttcattgttccacaca
Slit-mir-10492a-5	SlRPL39	145	-12.18	145	-12.18	20	58	20	gtttagctctctgattggtt
Slit-mir-10492a-10	SlRPL39	145	-12.18	145	-12.18	20	58	20	gtttagctctctgattggtt
Slit-mir-4213	SlRPL38	149	-4.33	149	-4.33	19	38	15	aatatttttaacgattttc
Slit-mir-1814-1	SlRPL37A	148	-8.23	148	-8.23	18	43	20	gttttgtttgggtttgtt
Slit-mir-1814-2	SlRPL37A	148	-8.23	148	-8.23	18	43	20	gttttgtttgggtttgtt
Slit-mir-10480-1	SlRPL37A	140	-9.96	140	-9.96	23	43	1	taatgtcactttgacagcaaacc
Slit-mir-10454d-2	SlRPL37	148	-15.88	148	-15.88	20	108	85	tgtcagaatggtcgatcatt
Slit-mir-10454h	SlRPL37	149	-16.22	149	-16.22	22	108	82	tgtcagaatgatcgatcattga
Slit-mir-10454d-1	SlRPL37	148	-15.88	148	-15.88	20	108	85	tgtcagaatggtcgatcatt
Slit-mir-10454d-3	SlRPL37	148	-15.88	148	-15.88	20	108	85	tgtcagaatggtcgatcatt
Slit-mir-79	SlRPL36A	149	-14.5	149	-14.5	22	101	82	ctttggcgatttagctccgtga
Slit-mir-13b-2	SlRPL36A	148	-12.35	148	-12.35	23	101	5	tcgtaaaaatggttgtgccatgt
Slit-mir-3338-2	SlRPL35Ab	149	-9.14	149	-9.14	21	350	181	agcaaacacagtagtgtgcaa
Slit-mir-3327-1	SlRPL35Ab	149	-12.61	149	-12.61	21	350	253	aacaacaggaatgttatgtac
Slit-mir-3529	SlRPL35Ab	141	-18.5	141	-18.5	24	350	251	aacaacaaaatcactagtcttcca
Slit-mir-3338-2	SlRPL35Aa	149	-9.14	149	-9.14	21	223	54	agcaaacacagtagtgtgcaa
Slit-mir-3327-1	SlRPL35Aa	149	-12.61	149	-12.61	21	223	126	aacaacaggaatgttatgtac
Slit-mir-3529	SlRPL35Aa	141	-18.5	141	-18.5	24	223	124	aacaacaaaatcactagtcttcca
Slit-mir-4213	SlRPL34	152	-4.92	152	-4.92	19	34	2	aatatttttaacgattttc
Slit-mir-10480-2	SlRPL34	150	-11.2	150	-11.2	22	34	1	gtttagccgtcacagtgacatt
