# Supplementary material for: Genome-Wide Identification and Stage-Specific Expression Profile Analysis Reveal the Function of Ribosomal Proteins for Oogenesis of Spodoptera litura
Source: Front Physiol. 2022 Jun 23;13:943205. doi: 10.3389/fphys.2022.943205 (PMC9259932; doi:10.3389/fphys.2022.943205)
Supplement: Supplementary file 3 [file DataSheet4.xlsx]

## Sheet: Supplementary Datasheet 4
Supplementary Datasheet 4: The divergence time of Rpsgene pairs between S.litura and B.mori.
Gene Name in S.litura	Duplicated Genes Pairs		Gene Name in B.mori	Species	Ka	Ks	Ka/Ks	Divergence Time (Mya)
SlRPSA	SlRPSA	vs.	BmRPSA	Spodoptera litura	0.0514639	1.39951	0.0956419	84.9016
SlRPS9	SlRPS9	vs.	BmRPS9	Spodoptera litura	0.0183882	0.895221	0.0935573	51.8777
SlRPS8	SlRPS8	vs.	BmRPS8	Spodoptera litura	0.0247778	3.90547	0.0905154	48.1457
SlRPS7	SlRPS7	vs.	BmRPS7	Spodoptera litura	0.0348562	1.85553	0.0886977	45.2053
SlRPS6	SlRPS6	vs.	BmRPS6d	Spodoptera litura	0.0264189	1.188	0.079429	40.9331
SlRPS5	SlRPS5	vs.	BmRPS5	Spodoptera litura	0.038494	1.82941	0.0650751	40.6857
SlRPS4	SlRPS4	vs.	BmRPS4	Spodoptera litura	0.0291382	1.72373	0.0472387	40.3375
SlRPS3	SlRPS3	vs.	BmRPS3	Spodoptera litura	0.0110584	0.889062	0.0457609	39.7699
SlRPS3Aa	SlRPS3Aa	vs.	BmRPS3A	Spodoptera litura	0.0224829	1.25897	0.0419222	37.4723
SlRPS30	SlRPS30	vs.	BmRPS30	Spodoptera litura	0.176161	1.88292	0.0415136	36.5749
SlRPS2	SlRPS2	vs.	BmRPS2	Spodoptera litura	0.00520158	1.10323	0.0392463	36.0392
SlRPS29	SlRPS29	vs.	BmRPS29	Spodoptera litura	0.0236085	1.16341	0.038603	35.581
SlRPS28a	SlRPS28a	vs.	BmRPS28	Spodoptera litura	0.00688078	1.5345	0.0367728	35.5376
SlRPS27	SlRPS27	vs.	BmRPS27	Spodoptera litura	0.0104989	1.05018	0.0334504	35.2435
SlRPS27A	SlRPS27A	vs.	BmRPS27A	Spodoptera litura	0.0110908	0.923757	0.0333853	35.1551
SlRPS26	SlRPS26	vs.	BmRPS26	Spodoptera litura	0.0421323	1.25954	0.0325239	34.4085
SlRPS25	SlRPS25	vs.	BmRPS25	Spodoptera litura	0.0110465	0.562245	0.0323202	33.3713
SlRPS24	SlRPS24	vs.	BmRPS24	Spodoptera litura	0.0199182	1.08295	0.0292685	33.3586
SlRPS23	SlRPS23	vs.	BmRPS23	Spodoptera litura	0.0186297	1.08413	0.0288715	33.0327
SlRPS21	SlRPS21	vs.	BmRPS21	Spodoptera litura	0.0106056	2.2147	0.0278898	32.1534
SlRPS20	SlRPS20	vs.	BmRPS20	Spodoptera litura	0.0199588	1.08641	0.0276588	32.1213
SlRPS19	SlRPS19	vs.	BmRPS19	Spodoptera litura	0.0385175	1.63473	0.0276588	31.1802
SlRPS18	SlRPS18	vs.	BmRPS18	Spodoptera litura	0.01138	0.920783	0.0269144	31.0657
SlRPS17	SlRPS17	vs.	BmRPS17	Spodoptera litura	0.00326354	1.6212	0.0265309	31.0409
SlRPS16	SlRPS16	vs.	BmRPS16	Spodoptera litura	0.0229404	0.864667	0.0260505	31.0002
SlRPS15	SlRPS15	vs.	BmRPS15	Spodoptera litura	0.0088671	1.29108	0.0249631	30.4241
SlRPS15A	SlRPS15A	vs.	BmRPS15A	Spodoptera litura	0.00336795	1.22691	0.0238386	30.4018
SlRPS14	SlRPS14	vs.	BmRPS14	Spodoptera litura	0.00746461	1.07545	0.0235625	30.095
SlRPS13	SlRPS13	vs.	BmRPS13	Spodoptera litura	0.011699	0.969865	0.023562	29.9235
SlRPS12	SlRPS12	vs.	BmRPS12	Spodoptera litura	0.0399881	2.07944	0.0222381	29.5459
SlRPS10	SlRPS10	vs.	BmRPS10	Spodoptera litura	0.037364	1.43429	0.0210584	28.067
SlRPLP2	SlRPLP2	vs.	BmRPLP2	Spodoptera litura	0.083945	1.05686	0.0210417	27.6835
SlRPLP1	SlRPLP1	vs.	BmRPLP1	Spodoptera litura	0.0431626	1.03972	0.0205404	27.3814
SlRPLP0	SlRPLP0	vs.	BmRPLP0	Spodoptera litura	0.0563335	0.865669	0.0202926	27.369
SlRPL9	SlRPL9	vs.	BmRPL9	Spodoptera litura	0.0208508	1.2301	0.0196472	26.7413
SlRPL8	SlRPL8	vs.	BmRPL8	Spodoptera litura	0.00522498	0.932866	0.0192302	26.6719
SlRPL7	SlRPL7	vs.	BmRPL7	Spodoptera litura	0.03562	1.0952	0.0187851	26.6663
SlRPL7A	SlRPL7A	vs.	BmRPL7A	Spodoptera litura	0.0341916	1.02415	0.0186711	25.8262
SlRPL6	SlRPL6	vs.	BmRPL6	Spodoptera litura	0.129245	1.42788	0.0183925	25.7442
SlRPL5	SlRPL5	vs.	BmRPL5	Spodoptera litura	0.0329518	1.39848	0.0183714	25.6597
SlRPL4	SlRPL4	vs.	BmRPL4	Spodoptera litura	0.103181	1.16329	0.0179817	25.2915
SlRPL40	SlRPL40	vs.	BmRPL40	Spodoptera litura	0.0220854	2.38638	0.0178582	25.2889
SlRPL3	SlRPL3	vs.	BmRPL3	Spodoptera litura	0.0176474	1.22665	0.017184	24.6775
SlRPL39	SlRPL39	vs.	BmRPL39	Spodoptera litura	0.00837413	1.42601	0.0169505	23.9832
SlRPL38	SlRPL38	vs.	BmRPL38	Spodoptera litura	0.0215731	1.35911	0.0169042	23.8086
SlRPL37	SlRPL37	vs.	BmRPL37	Spodoptera litura	0	1.27344	0.0167682	23.6176
SlRPL37A	SlRPL37A	vs.	BmRPL37A	Spodoptera litura	0	1.03218	0.015873	23.568
SlRPL36	SlRPL36	vs.	BmRPL36	Spodoptera litura	0.0531363	1.37648	0.0155871	23.5425
SlRPL36A	SlRPL36A	vs.	BmRPL36A	Spodoptera litura	0.0164165	0.879247	0.0151765	23.4541
SlRPL35Ab	SlRPL35Ab	vs.	BmRPL35A	Spodoptera litura	0.0779338	0.81485	0.0143866	23.3981
SlRPL34	SlRPL34	vs.	BmRPL34	Spodoptera litura	0.0284035	1.87154	0.0124383	23.3795
SlRPL32	SlRPL32	vs.	BmRPL32	Spodoptera litura	0.0385158	0.918745	0.0123591	23.1043
SlRPL31	SlRPL31	vs.	BmRPL31	Spodoptera litura	0.00709225	1.63672	0.0120891	22.9751
SlRPL30	SlRPL30	vs.	BmRPL30	Spodoptera litura	0.0239621	1.42902	0.0120625	22.83
SlRPL29	SlRPL29	vs.	BmRPL29	Spodoptera litura	0.0323263	1.53508	0.0120062	22.681
SlRPL28	SlRPL28	vs.	BmRPL28	Spodoptera litura	0.0559416	1.18423	0.00999719	22.6026
SlRPL27	SlRPL27	vs.	BmRPL27	Spodoptera litura	0.0128483	1.0628	0.0097746	22.4388
SlRPL27A	SlRPL27A	vs.	BmRPL27A	Spodoptera litura	0.046689	1.61713	0.00925479	22.284
SlRPL26	SlRPL26	vs.	BmRPL26	Spodoptera litura	0.0298102	1.6578	0.008794	22.284
SlRPL24a	SlRPL24a	vs.	BmRPL24a	Spodoptera litura	0.0283521	1.02507	0.00694088	22.2641
SlRPL24b	SlRPL24b	vs.	BmRPL24b	Spodoptera litura	0.0283521	1.02507	0.00686796	21.084
SlRPL23	SlRPL23	vs.	BmRPL23	Spodoptera litura	0	1.13517	0.00634439	20.946
SlRPL23A	SlRPL23A	vs.	BmRPL23A	Spodoptera litura	0.0401072	1.68245	0.00587241	20.2797
SlRPL21	SlRPL21	vs.	BmRPL21	Spodoptera litura	0.0369218	1.47906	0.005601	20.0817
SlRPL18A	SlRPL18A	vs.	BmRPL18A	Spodoptera litura	0.0337206	1.04333	0.00478871	20.017
SlRPL17	SlRPL17	vs.	BmRPL17	Spodoptera litura	0.0236846	1.5195	0.00471487	19.9727
SlRPL15	SlRPL15	vs.	BmRPL15	Spodoptera litura	0.0290377	1.07889	0.00448407	19.4613
SlRPL14	SlRPL14	vs.	BmRPL14	Spodoptera litura	0.0621187	1.58279	0.0043332	19.3274
SlRPL13A	SlRPL13A	vs.	BmRPL13A	Spodoptera litura	0.0492531	1.07631	0.00274507	19.1141
SlRPL12	SlRPL12	vs.	BmRPL12	Spodoptera litura	0.0329196	1.18034	0.00201303	18.8189
SlRPL11	SlRPL11	vs.	BmRPL11	Spodoptera litura	0.0135317	1.38437	0	18.7971
SlRPL10	SlRPL10	vs.	BmRPL10	Spodoptera litura	0.0282007	0.963517	0	17.7141
SlRPL10A	SlRPL10A	vs.	BmRPL10A	Spodoptera litura	0.0129938	1.47758	0	12.2227
