# Supplementary material for: Genome-Wide Identification and Stage-Specific Expression Profile Analysis Reveal the Function of Ribosomal Proteins for Oogenesis of Spodoptera litura
Source: Front Physiol. 2022 Jun 23;13:943205. doi: 10.3389/fphys.2022.943205 (PMC9259932; doi:10.3389/fphys.2022.943205)
Supplement: Supplementary file 4 [file DataSheet6.xlsx]

## Sheet: Supplementary DataSheet 6
Supplementary DataSheet 6: The statistics of different Rpgenes from five other insects by comparing with SlRp genes.
Gene Name	Sl (S. litura)	Bm (B. mori)	Sf (S. frugiperda)	Ha (H. armigera)	Px (P. xylostella)	Dm (D. melanogaster)
RPL32A	1	1	1	1	1	1	Clade I
RPL35A	2	1	1	1	1	1
RPSA	1	1	0	1	1	1
RPS13	1	1	1	1	1	1
RPL7	1	1	1	1	1	1
RPS7	1	1	1	2	1	1
RPL27A	1	1	1	1	1	1	Clade Ⅱ
RPL38	1	1	1	1	1	1
RPL27	1	1	1	1	1	1
RPS29	1	1	1	1	1	1
RPL15	1	1	1	1	1	1
RPL13	1	1	1	1	1	1
RPS9	1	1	1	1	1	1
RPL17	1	1	2	1	1	1
RPL7A	1	1	2	1	1	1	Clade Ⅲ
RPL24	2	1	1	1	1	1
RPLP0	1	1	1	1	1	1
RPLP1	1	1	1	0	1	1
RPLP2	1	1	2	1	1	1
RPL6	1	1	1	1	1	1
RPS25	1	1	1	1	1	1
RPS12	1	1	1	1	1	1
RPL4	1	1	1	1	1	1
RPL36A	1	1	2	1	1	1
RPL36	1	1	1	1	1	1
RPL32	1	1	1	0	1	1
RPL19	1	1	2	1	1	1
RPS8	1	1	1	1	1	1	Clade Ⅳ
RPL23	1	1	1	1	1	1
RPL1	0	1	0	0	1	0
RPL26	1	1	1	1	1	1
RPS3	1	1	1	1	1	1
RPL41	0	1	0	0	0	1
RPL39	1	1	1	1	1	1
RPS2	1	1	2	1	1	1
RPL30	1	1	1	1	1	1
RPL10A	1	1	1	1	1	1
RPL8	1	1	1	1	1	1
RPL28	1	1	1	1	1	1
RPS30	1	1	1	1	1	1
RPS24	1	1	1	1	1	1
RPS18	1	1	1	1	1	1
RPL18A	1	1	1	1	1	1	Clade Ⅴ
RPL3	1	1	1	1	1	1
RPS14	1	1	1	1	1	1
RPL37A	1	1	1	1	1	1
RPL13A	1	1	1	1	1	1
RPS6	1	4	1	1	1	1
RPS11	1	1	1	1	3	1
RPS20	1	1	1	1	1	1
RPL21	1	1	2	1	1	1
RPS16	1	1	1	1	1	1	Clade Ⅵ
RPL12	1	1	1	1	2	1
RPS27A	1	1	1	1	1	1
RPL40	1	1	1	5	1	1
RPS5	1	1	1	1	1	1
RPL29	1	1	2	1	1	1
RPL14	1	1	2	1	1	1
RPL34	1	1	1	1	1	1
RPL37	1	1	1	1	1	2
RPL9	1	1	1	1	1	1	Clade Ⅶ
RPL22	1	1	1	1	1	1
RPS23	1	1	2	1	2	1
RPL18	0	1	0	1	1	1
RPS10	1	1	1	1	1	1
RPS21	1	1	2	1	1	1
RPL31	1	1	0	1	1	1
RPS15A	1	1	1	1	1	1
RPS28	2	1	1	1	1	2
RPL10	1	1	1	1	1	1	Clade Ⅷ
RPS17	1	1	1	1	1	1
RPS3A	2	1	1	1	1	1
RPS4	1	1	2	1	1	1
RPS27	1	1	1	1	1	1
RPL5	1	1	1	1	1	1
RPL35	1	1	1	1	1	1
RPL11	1	1	2	1	1	1
RPL20	0	1	0	0	0	0
RPS15	1	1	2	1	1	1
RPS19	1	1	0	1	1	1
RPS26	1	1	1	1	1	1
Total No.	81	84	88	81	83	81
