# Supplementary material for: Genome-Wide Identification and Stage-Specific Expression Profile Analysis Reveal the Function of Ribosomal Proteins for Oogenesis of Spodoptera litura
Source: Front Physiol. 2022 Jun 23;13:943205. doi: 10.3389/fphys.2022.943205 (PMC9259932; doi:10.3389/fphys.2022.943205)
Supplement: Supplementary file 7 [file DataSheet3.xlsx]

## Sheet: Supplementary Datasheet 3
Supplementary Datasheet 3: The properties of Rps in S. litura.
NCBI-ID-proteins	Symbol	Gene Name	Total number of negatively charged residues (Asp+Glu)	Total number of positively charged residues (Arg+Lys)	Grand average of Hydrophobicity (GRAVY)	Protein length (aa)	MW	pI	Subcellular location
XP_022829640.1	RPL39	60S ribosomal protein L39	0	18	-1.184	51	6355.72	12.55	Mitochondrion
XP_022826124.1	RPL15	60S ribosomal protein L15	10	53	-0.924	204	24045	11.9	Nucleus
XP_022816704.1	RPL37a	60S ribosomal protein L37	1	28	-1.168	92	10583.4	11.78	Extracell
XP_022819119.1	RPL32	60S ribosomal protein L32	9	36	-1.025	134	16100.9	11.62	Mitochondrion
XP_022831222.1	RPL29	60S ribosomal protein L29	4	22	-1.671	73	8444.77	11.61	Cytoplasm
XP_022836710.1	RPL28	60S ribosomal protein L28	5	37	-0.859	139	15934.8	11.56	Mitochondrion
XP_022824510.1	RPL36	60S ribosomal protein L36	9	34	-0.73	122	13931.6	11.54	Nucleus
XP_022829781.1	RPL14	60S ribosomal protein L14	11	41	-0.558	166	18658	11.46	Mitochondrion, Nucleus
XP_022823161.1	RPL34b	60S ribosomal protein L34-like	3	36	-0.733	119	13868.7	11.46	Mitochondrion
XP_022828226.1	RPL35A	60S ribosomal protein L35a，transcript variant X2	8	39	-0.764	159	17421.4	11.42	Mitochondrion
XP_022828218.1	RPL35A	60S ribosomal protein L35a，transcript variant X1	8	39	-0.764	159	17421.4	11.42	Mitochondrion
XP_022822071.1	RPL13	60S ribosomal protein L13	18	54	-0.829	221	25175.5	11.36	Nucleus
XP_022823274.1	RPS26	40S ribosomal protein S26	6	31	-0.813	115	13269.6	11.3	Extracell, Mitochondrion
XP_022830662.1	RPL4	60S ribosomal protein L4	28	102	-0.566	471	53210.6	11.26	Mitochondrion
XP_022821503.1	RPL19	60S ribosomal protein L19	19	60	-1.018	200	23580.9	11.23	Mitochondrion, Nucleus
XP_022831616.1	RPL6	60S ribosomal protein L6，transcript variant X1	17	67	-0.771	272	30567.9	11.01	Nucleus
XP_022829639.1	RPL21	60S ribosomal protein L21	10	35	-0.546	159	18068.3	10.96	Cytoplasm, Extracell, Mitochondrion, Nucleus
XP_022830907.1	RPS24	40S ribosomal protein S24	10	37	-0.82	132	15170.1	10.91	Nucleus
XP_022831071.1	RPL24	60S ribosomal protein L24	9	44	-0.991	155	17419.6	10.89	Nucleus
XP_022825656.1	RPL24	60S ribosomal protein L24	9	44	-0.991	155	17419.6	10.89	Nucleus
XP_022822645.1	RPL13A	60S ribosomal protein L13a	12	47	-0.415	204	23382.8	10.88	Mitochondrion
XP_022819954.1	RPL23A	60S ribosomal protein L23a	14	72	-0.676	297	31135.9	10.85	Cytoplasm
XP_022824657.1	RPS6	40S ribosomal protein S6	27	67	-0.936	253	29252.2	10.82	Cytoplasm, Nucleus
XP_022820700.1	RPL35	60S ribosomal protein L35	9	39	-0.8	123	14491.5	10.77	Mitochondrion, Nucleus
XP_022825658.1	RPL8	60S ribosomal protein L8	17	53	-0.545	257	27918.5	10.76	Cytoplasm
XP_022815404.1	RPS9	40S ribosomal protein S9，transcript variant X1	23	45	-0.596	194	22533.4	10.76	Cytoplasm
XP_022818240.1	RPL7	60S ribosomal protein L7	25	62	-0.678	262	30698	10.71	Nucleus
XP_022835244.1	RPL26	60S ribosomal protein L26	12	38	-0.794	148	17087.1	10.69	Nucleus
XP_022817264.1	RPL23	60S ribosomal protein L23	9	25	-0.115	140	14835.4	10.69	Mitochondrion, Nucleus
XP_022829618.1	RPL31	60S ribosomal protein L31	14	29	-0.781	124	14299.5	10.69	Mitochondrion
XP_022814138.1	RPL27	60S ribosomal protein L27，transcript variant X1	10	37	-0.847	134	15859.7	10.66	Mitochondrion, Nucleus
XP_022822828.1	RPS8	40S ribosomal protein S8	18	49	-0.813	208	23791.5	10.64	Nucleus
XP_022822835.1	RPL37A	60S ribosomal protein L37a	3	23	-0.436	90	10031.9	10.6	Extracell
XP_022829652.1	RPL27A	60S ribosomal protein L27a	7	33	-0.691	148	16544.5	10.58	Mitochondrion, Nucleus
XP_022821430.1	RPS23	40S ribosomal protein S23	13	33	-0.682	143	16024.7	10.57	Nucleus
XP_022814294.1	RPL36A	60S ribosomal protein L44	6	34	-1.299	104	12296.6	10.53	Cytoplasm
XP_022837440.1	RPS11	40S ribosomal protein S11，transcript variant X2	12	36	-0.649	152	17621.8	10.49	Nucleus
XP_022826716.1	RPS19a	40S ribosomal protein S19a，transcript variant X1	13	32	-0.273	153	17159.3	10.47	Mitochondrion, Nucleus
XP_022829542.1	RPS2	40S ribosomal protein S2	19	46	-0.304	261	28041.6	10.46	Nucleus
XP_022828006.1	RPL18A	60S ribosomal protein L18a	14	39	-0.69	177	20992.6	10.46	Mitochondrion
XP_022825596.1	RPS14b	40S ribosomal protein S14	14	26	-0.411	151	16217.7	10.46	Mitochondrion
XP_022826267.1	RPL7A	60S ribosomal protein L7a	24	64	-0.583	268	30379.1	10.44	Nucleus
XP_022827875.1	RPS13	40S ribosomal protein S13	12	31	-0.394	151	17204.4	10.44	Mitochondrion
XP_022824781.1	RPS15	40S ribosomal protein S15	15	31	-0.548	147	17008.2	10.44	Nucleus
XP_022821133.1	RPS18	40S ribosomal protein S18	17	35	-0.772	152	17740.7	10.39	Mitochondrion, Nucleus
XP_022834897.1	RPS28	40S ribosomal protein S28	8	13	-0.472	65	7318.49	10.38	Nucleus
XP_022830450.1	RPS28b	40S ribosomal protein S28	8	13	-0.472	65	7318.49	10.38	Nucleus
XP_022824820.1	RPL17	60S ribosomal protein L17	19	43	-0.861	187	21515	10.31	Mitochondrion
XP_022817782.1	RPS25	40S ribosomal protein S25	11	31	-1.015	119	13448.8	10.31	Nucleus
XP_022836312.1	RPS4	40S ribosomal protein S4，transcript variant X1	3	50	-0.306	263	29553.8	10.3	Nucleus
XP_022820842.1	RPL3	60S ribosomal protein L3	37	86	-0.668	413	46989.9	10.19	Cytoplasm
XP_022828281.1	RPS30	ubiquitin-like protein FUBI，transcript variant X2	13	23	-0.626	131	14407.4	10.19	Nucleus
XP_022822854.1	RPL11	60S ribosomal protein L11	20	41	-0.652	194	22222.9	10.18	Cytoplasm, Nucleus
XP_022835041.1	RPL38	60S ribosomal protein L38	9	21	-0.776	70	8240.93	10.15	Extracell
XP_022818679.1	RPS20	40S ribosomal protein S20	13	23	-0.317	123	13732.1	10.14	Mitochondrion
XP_022823748.1	RPS16	40S ribosomal protein S16，transcript variant X1	14	30	-0.417	151	17009.9	10.11	Mitochondrion
XP_022820057.1	RPS15Aa	40S ribosomal protein S15Aa	12	21	-0.083	129	14692.3	10.01	Nucleus
XP_022828923.1	RPS10b	40S ribosomal protein S10	17	28	-0.623	158	17987.7	9.99	Cytoplasm
XP_022819375.1	RPL10	60S ribosomal protein L10	23	47	-0.729	219	25605.8	9.98	Endoplasmic reticulum, Nucleus
XP_022817892.1	RPS29	40S ribosomal protein S29	3	11	-0.884	56	6628.58	9.96	Nucleus
XP_022825463.1	RPL5	60S ribosomal protein L5	32	62	-0.668	299	34212.4	9.93	Nucleus
XP_022831263.1	RPL22	60S ribosomal protein L22-like	18	33	-0.817	147	16860.5	9.89	Nucleus
XP_022814946.1	RPL9	60S ribosomal protein L9，transcript variant X1	19	33	-0.236	190	21409.1	9.88	Mitochondrion
XP_022834025.1	RPS27	40S ribosomal protein S27	4	14	-0.302	84	9405.11	9.84	Cytoplasm
XP_022818519.1	RPS7	40S ribosomal protein S7，transcript variant X2	23	36	-0.409	190	21924.7	9.82	Nucleus
XP_022827890.1	RPS27A	ubiquitin-40S ribosomal protein S27a	20	35	-0.806	156	17973	9.78	Nucleus
XP_022827063.1	RPL10Ab	60S ribosomal protein L10a	20	38	-0.404	217	24591.1	9.74	Mitochondrion
XP_022814991.1	RPL40	ubiquitin-60S ribosomal protein L40	14	26	-0.651	129	14782.3	9.74	Nucleus
XP_022824785.1	RPS17	40S ribosomal protein S17	18	25	-0.674	133	15421.8	9.71	Nucleus
XP_022824163.1	RPS3A	40S ribosomal protein S3a	34	52	-0.578	264	29906.7	9.69	Nucleus
XP_022822750.1	RPS3A	40S ribosomal protein S3a	34	52	-0.578	264	29906.7	9.69	Nucleus
XP_022833125.1	RPL12	60S ribosomal protein L12	16	24	-0.216	164	17595.5	9.69	Cytoplasm, Nucleus
XP_022828183.1	RPL30	60S ribosomal protein L30	8	18	-0.221	113	12431.6	9.65	Cytoplasm, Nucleus
XP_022823680.1	RPS3	40S ribosomal protein S3	26	37	-0.222	243	26745.1	9.64	Cytoplasm, Nucleus
XP_022827137.1	RPS5a	40S ribosomal protein S5	25	33	-0.326	219	24466.2	9.39	Nucleus
XP_022817024.1	RPS21	40S ribosomal protein S21	11	12	-0.248	83	9088.42	7.67	Extracell, Nucleus
XP_022824544.1	RPLP0	60S acidic ribosomal protein P0	38	36	-0.006	315	33957.3	6.34	Nucleus
XP_022818241.1	RPS12	40S ribosomal protein S12	20	17	-0.004	139	14892.3	5.79	Nucleus
XP_022830974.1	RPSA	40S ribosomal protein SA	39	25	-0.183	307	33553.8	4.87	Cytoplasm
XP_022831736.1	RPLP2	60S acidic ribosomal protein P2	23	14	-0.321	112	11524.9	4.57	Mitochondrion, Nucleus
XP_022828292.1	RPLP1	60S acidic ribosomal protein P1	21	9	0.058	111	11364.8	4.17	Nucleus
