# Supplementary material for: Genome-Wide Identification and Stage-Specific Expression Profile Analysis Reveal the Function of Ribosomal Proteins for Oogenesis of Spodoptera litura
Source: Front Physiol. 2022 Jun 23;13:943205. doi: 10.3389/fphys.2022.943205 (PMC9259932; doi:10.3389/fphys.2022.943205)
Supplement: Supplementary file 8 [file DataSheet5.xlsx]

## Sheet: Supplementary Datasheet 5
Supplementary Datasheet 5: The GO enrichment terms of SlRps.
Class	GO_Name	GO_ID	GO_Level	P value	EnrichmentScore	HitsGenesCountsInSelectedSet	HitsGenesCountsInBackground	AllGenesCountsInSelectedSet	AllGenesCountsInBackground	GenesOfSelectedSetInGOterm	corrected p-value (BH method)
Molecular function	nucleic acid binding	GO:0003676	4	0	3.48775	51	2301	78	12274	rna-XM_022967086.1,rna-XM_022973774.1,rna-XM_022967067.1,rna-XM_022967393.1,rna-XM_022979273.1,rna-XM_022967912.1,rna-XM_022967979.1,rna-XM_022964932.1,rna-XM_022969888.1,rna-XM_022972107.1,rna-XM_022975495.1,rna-XM_022966982.1,rna-XM_022979476.1,rna-XM_022968395.1,rna-XM_022969695.1,rna-XM_022963607.1,rna-XM_022972238.1,rna-XM_022959178.1,rna-XM_022962472.1,rna-XM_022968742.1,rna-XM_022970499.1,…	0
Molecular function	rRNA binding	GO:0019843	6	0	44.9597	16	56	78	12274	rna-XM_022967086.1,rna-XM_022967067.1,rna-XM_022967912.1,rna-XM_022972107.1,rna-XM_022969695.1,rna-XM_022962472.1,rna-XM_022971369.1,rna-XM_022969828.1,rna-XM_022965735.1,rna-XM_022969052.1,rna-XM_022961496.1,rna-XM_022964186.1,rna-XM_022974894.1,rna-XM_022959636.1,rna-XM_022975848.1,rna-XM_022977357.1,	0
Molecular function	RNA binding	GO:0003723	5	0	8.07375	51	994	78	12274	rna-XM_022967086.1,rna-XM_022973774.1,rna-XM_022967067.1,rna-XM_022967393.1,rna-XM_022979273.1,rna-XM_022967912.1,rna-XM_022967979.1,rna-XM_022964932.1,rna-XM_022969888.1,rna-XM_022972107.1,rna-XM_022975495.1,rna-XM_022966982.1,rna-XM_022979476.1,rna-XM_022968395.1,rna-XM_022969695.1,rna-XM_022963607.1,rna-XM_022972238.1,rna-XM_022959178.1,rna-XM_022962472.1,rna-XM_022968742.1,rna-XM_022970499.1,…	0
Molecular function	structural constituent of ribosome	GO:0003735	3	0	71.7778	78	171	78	12274	rna-XM_022969013.1,rna-XM_022975206.1,rna-XM_022972122.1,rna-XM_022967086.1,rna-XM_022973774.1,rna-XM_022967067.1,rna-XM_022967393.1,rna-XM_022979273.1,rna-XM_022965365.1,rna-XM_022967912.1,rna-XM_022969017.1,rna-XM_022967979.1,rna-XM_022964932.1,rna-XM_022964289.1,rna-XM_022981672.1,rna-XM_022969888.1,rna-XM_022959223.1,rna-XM_022972107.1,rna-XM_022975495.1,rna-XM_022966982.1,rna-XM_022979476.1,…	0
Cellular component	polysomal ribosome	GO:0042788	7	0	130.846	21	27	78	13122	rna-XM_022967086.1,rna-XM_022979273.1,rna-XM_022969888.1,rna-XM_022962124.1,rna-XM_022973850.1,rna-XM_022972238.1,rna-XM_022968742.1,rna-XM_022970499.1,rna-XM_022958526.1,rna-XM_022971369.1,rna-XM_022965735.1,rna-XM_022979129.1,rna-XM_022967506.1,rna-XM_022975454.1,rna-XM_022965662.1,rna-XM_022973872.1,rna-XM_022961256.1,rna-XM_022975303.1,rna-XM_022974682.1,rna-XM_022975848.1,rna-XM_022963351.1,	0
Cellular component	large ribosomal subunit	GO:0015934	5	0	63.9555	46	121	78	13122	rna-XM_022967086.1,rna-XM_022967067.1,rna-XM_022967393.1,rna-XM_022979273.1,rna-XM_022964932.1,rna-XM_022969888.1,rna-XM_022959223.1,rna-XM_022975495.1,rna-XM_022979476.1,rna-XM_022969695.1,rna-XM_022963607.1,rna-XM_022973871.1,rna-XM_022973850.1,rna-XM_022972238.1,rna-XM_022975968.1,rna-XM_022959178.1,rna-XM_022962472.1,rna-XM_022968742.1,rna-XM_022970499.1,rna-XM_022958526.1,rna-XM_022972415.1,…	0
Cellular component	small ribosomal subunit	GO:0015935	5	0	68.5385	33	81	78	13122	rna-XM_022969013.1,rna-XM_022975206.1,rna-XM_022972122.1,rna-XM_022973774.1,rna-XM_022965365.1,rna-XM_022967912.1,rna-XM_022969017.1,rna-XM_022967979.1,rna-XM_022964289.1,rna-XM_022981672.1,rna-XM_022972107.1,rna-XM_022966982.1,rna-XM_022968395.1,rna-XM_022962124.1,rna-XM_022962014.1,rna-XM_022978257.1,rna-XM_022971369.1,rna-XM_022967060.1,rna-XM_022968889.1,rna-XM_022969828.1,rna-XM_022973155.1,…	0
Cellular component	cytosolic large ribosomal subunit	GO:0022625	6	0	122.835	46	63	78	13122	rna-XM_022967086.1,rna-XM_022967067.1,rna-XM_022967393.1,rna-XM_022979273.1,rna-XM_022964932.1,rna-XM_022969888.1,rna-XM_022959223.1,rna-XM_022975495.1,rna-XM_022979476.1,rna-XM_022969695.1,rna-XM_022963607.1,rna-XM_022973871.1,rna-XM_022973850.1,rna-XM_022972238.1,rna-XM_022975968.1,rna-XM_022959178.1,rna-XM_022962472.1,rna-XM_022968742.1,rna-XM_022970499.1,rna-XM_022958526.1,rna-XM_022972415.1,…	0
Cellular component	ribosomal subunit	GO:0044391	4	0	66.6091	78	197	78	13122	rna-XM_022969013.1,rna-XM_022975206.1,rna-XM_022972122.1,rna-XM_022967086.1,rna-XM_022973774.1,rna-XM_022967067.1,rna-XM_022967393.1,rna-XM_022979273.1,rna-XM_022965365.1,rna-XM_022967912.1,rna-XM_022969017.1,rna-XM_022967979.1,rna-XM_022964932.1,rna-XM_022964289.1,rna-XM_022981672.1,rna-XM_022969888.1,rna-XM_022959223.1,rna-XM_022972107.1,rna-XM_022975495.1,rna-XM_022966982.1,rna-XM_022979476.1,…	0
Cellular component	rough endoplasmic reticulum membrane	GO:0030867	6	0	114.397	17	25	78	13122	rna-XM_022975206.1,rna-XM_022967086.1,rna-XM_022967912.1,rna-XM_022975495.1,rna-XM_022962124.1,rna-XM_022958526.1,rna-XM_022974013.1,rna-XM_022979129.1,rna-XM_022961496.1,rna-XM_022967506.1,rna-XM_022975454.1,rna-XM_022962911.1,rna-XM_022961256.1,rna-XM_022974682.1,rna-XM_022958370.1,rna-XM_022975848.1,rna-XM_022963351.1,	0
Cellular component	obsolete intracellular organelle part	GO:0044446	0	0	1.6765	78	7827	78	13122	rna-XM_022969013.1,rna-XM_022975206.1,rna-XM_022972122.1,rna-XM_022967086.1,rna-XM_022973774.1,rna-XM_022967067.1,rna-XM_022967393.1,rna-XM_022979273.1,rna-XM_022965365.1,rna-XM_022967912.1,rna-XM_022969017.1,rna-XM_022967979.1,rna-XM_022964932.1,rna-XM_022964289.1,rna-XM_022981672.1,rna-XM_022969888.1,rna-XM_022959223.1,rna-XM_022972107.1,rna-XM_022975495.1,rna-XM_022966982.1,rna-XM_022979476.1,…	0
Cellular component	rough endoplasmic reticulum	GO:0005791	7	0	30.8995	18	98	78	13122	rna-XM_022975206.1,rna-XM_022967086.1,rna-XM_022967912.1,rna-XM_022975495.1,rna-XM_022962124.1,rna-XM_022958526.1,rna-XM_022974013.1,rna-XM_022979129.1,rna-XM_022961496.1,rna-XM_022967506.1,rna-XM_022975454.1,rna-XM_022962911.1,rna-XM_022961256.1,rna-XM_022974894.1,rna-XM_022974682.1,rna-XM_022958370.1,rna-XM_022975848.1,rna-XM_022963351.1,	0
Cellular component	ribosome	GO:0005840	6	0	57.3013	78	229	78	13122	rna-XM_022969013.1,rna-XM_022975206.1,rna-XM_022972122.1,rna-XM_022967086.1,rna-XM_022973774.1,rna-XM_022967067.1,rna-XM_022967393.1,rna-XM_022979273.1,rna-XM_022965365.1,rna-XM_022967912.1,rna-XM_022969017.1,rna-XM_022967979.1,rna-XM_022964932.1,rna-XM_022964289.1,rna-XM_022981672.1,rna-XM_022969888.1,rna-XM_022959223.1,rna-XM_022972107.1,rna-XM_022975495.1,rna-XM_022966982.1,rna-XM_022979476.1,…	0
Cellular component	polysome	GO:0005844	4	0	54	26	81	78	13122	rna-XM_022967086.1,rna-XM_022979273.1,rna-XM_022967912.1,rna-XM_022969888.1,rna-XM_022962124.1,rna-XM_022973850.1,rna-XM_022972238.1,rna-XM_022962014.1,rna-XM_022962472.1,rna-XM_022968742.1,rna-XM_022970499.1,rna-XM_022958526.1,rna-XM_022971369.1,rna-XM_022968889.1,rna-XM_022965735.1,rna-XM_022969052.1,rna-XM_022979129.1,rna-XM_022967506.1,rna-XM_022975454.1,rna-XM_022965662.1,rna-XM_022973872.1,…	0
Cellular component	non-membrane-bounded organelle	GO:0043228	4	0	3.2424	78	4047	78	13122	rna-XM_022969013.1,rna-XM_022975206.1,rna-XM_022972122.1,rna-XM_022967086.1,rna-XM_022973774.1,rna-XM_022967067.1,rna-XM_022967393.1,rna-XM_022979273.1,rna-XM_022965365.1,rna-XM_022967912.1,rna-XM_022969017.1,rna-XM_022967979.1,rna-XM_022964932.1,rna-XM_022964289.1,rna-XM_022981672.1,rna-XM_022969888.1,rna-XM_022959223.1,rna-XM_022972107.1,rna-XM_022975495.1,rna-XM_022966982.1,rna-XM_022979476.1,…	0
Cellular component	protein-containing complex	GO:0032991	2	0	2.57143	78	5103	78	13122	rna-XM_022969013.1,rna-XM_022975206.1,rna-XM_022972122.1,rna-XM_022967086.1,rna-XM_022973774.1,rna-XM_022967067.1,rna-XM_022967393.1,rna-XM_022979273.1,rna-XM_022965365.1,rna-XM_022967912.1,rna-XM_022969017.1,rna-XM_022967979.1,rna-XM_022964932.1,rna-XM_022964289.1,rna-XM_022981672.1,rna-XM_022969888.1,rna-XM_022959223.1,rna-XM_022972107.1,rna-XM_022975495.1,rna-XM_022966982.1,rna-XM_022979476.1,…	0
Cellular component	intracellular non-membrane-bounded organelle	GO:0043232	5	0	3.2424	78	4047	78	13122	rna-XM_022969013.1,rna-XM_022975206.1,rna-XM_022972122.1,rna-XM_022967086.1,rna-XM_022973774.1,rna-XM_022967067.1,rna-XM_022967393.1,rna-XM_022979273.1,rna-XM_022965365.1,rna-XM_022967912.1,rna-XM_022969017.1,rna-XM_022967979.1,rna-XM_022964932.1,rna-XM_022964289.1,rna-XM_022981672.1,rna-XM_022969888.1,rna-XM_022959223.1,rna-XM_022972107.1,rna-XM_022975495.1,rna-XM_022966982.1,rna-XM_022979476.1,…	0
Cellular component	cytoplasmic side of endoplasmic reticulum membrane	GO:0098554	5	0	105.923	17	27	78	13122	rna-XM_022975206.1,rna-XM_022967086.1,rna-XM_022967912.1,rna-XM_022975495.1,rna-XM_022962124.1,rna-XM_022958526.1,rna-XM_022974013.1,rna-XM_022979129.1,rna-XM_022961496.1,rna-XM_022967506.1,rna-XM_022975454.1,rna-XM_022962911.1,rna-XM_022961256.1,rna-XM_022974682.1,rna-XM_022958370.1,rna-XM_022975848.1,rna-XM_022963351.1,	0
Cellular component	cytoplasmic side of rough endoplasmic reticulum membrane	GO:0098556	6	0	150.522	17	19	78	13122	rna-XM_022975206.1,rna-XM_022967086.1,rna-XM_022967912.1,rna-XM_022975495.1,rna-XM_022962124.1,rna-XM_022958526.1,rna-XM_022974013.1,rna-XM_022979129.1,rna-XM_022961496.1,rna-XM_022967506.1,rna-XM_022975454.1,rna-XM_022962911.1,rna-XM_022961256.1,rna-XM_022974682.1,rna-XM_022958370.1,rna-XM_022975848.1,rna-XM_022963351.1,	0
Biological process	organic substance transport	GO:0071702	5	0	3.61736	57	2764	78	13682	rna-XM_022975206.1,rna-XM_022967086.1,rna-XM_022973774.1,rna-XM_022967067.1,rna-XM_022967393.1,rna-XM_022979273.1,rna-XM_022967912.1,rna-XM_022981672.1,rna-XM_022969888.1,rna-XM_022972107.1,rna-XM_022975495.1,rna-XM_022966982.1,rna-XM_022968395.1,rna-XM_022963607.1,rna-XM_022973871.1,rna-XM_022962124.1,rna-XM_022973850.1,rna-XM_022972238.1,rna-XM_022975968.1,rna-XM_022962014.1,rna-XM_022962472.1,…	0
Biological process	nitrogen compound transport	GO:0071705	5	0	4.25101	57	2352	78	13682	rna-XM_022975206.1,rna-XM_022967086.1,rna-XM_022973774.1,rna-XM_022967067.1,rna-XM_022967393.1,rna-XM_022979273.1,rna-XM_022967912.1,rna-XM_022981672.1,rna-XM_022969888.1,rna-XM_022972107.1,rna-XM_022975495.1,rna-XM_022966982.1,rna-XM_022968395.1,rna-XM_022963607.1,rna-XM_022973871.1,rna-XM_022962124.1,rna-XM_022973850.1,rna-XM_022972238.1,rna-XM_022975968.1,rna-XM_022962014.1,rna-XM_022962472.1,…	0
Biological process	ribonucleoprotein complex assembly	GO:0022618	7	0	13.4034	23	301	78	13682	rna-XM_022969013.1,rna-XM_022975206.1,rna-XM_022967086.1,rna-XM_022973774.1,rna-XM_022979273.1,rna-XM_022969017.1,rna-XM_022969888.1,rna-XM_022969695.1,rna-XM_022963607.1,rna-XM_022962014.1,rna-XM_022978257.1,rna-XM_022971369.1,rna-XM_022968889.1,rna-XM_022969828.1,rna-XM_022973155.1,rna-XM_022979129.1,rna-XM_022964186.1,rna-XM_022966877.1,rna-XM_022965074.1,rna-XM_022975303.1,rna-XM_022974682.1,…	0
Biological process	establishment of protein localization	GO:0045184	5	0	5.13528	57	1947	78	13682	rna-XM_022975206.1,rna-XM_022967086.1,rna-XM_022973774.1,rna-XM_022967067.1,rna-XM_022967393.1,rna-XM_022979273.1,rna-XM_022967912.1,rna-XM_022981672.1,rna-XM_022969888.1,rna-XM_022972107.1,rna-XM_022975495.1,rna-XM_022966982.1,rna-XM_022968395.1,rna-XM_022963607.1,rna-XM_022973871.1,rna-XM_022962124.1,rna-XM_022973850.1,rna-XM_022972238.1,rna-XM_022975968.1,rna-XM_022962014.1,rna-XM_022962472.1,…	0
Biological process	ribonucleoprotein complex subunit organization	GO:0071826	6	0	12.3377	23	327	78	13682	rna-XM_022969013.1,rna-XM_022975206.1,rna-XM_022967086.1,rna-XM_022973774.1,rna-XM_022979273.1,rna-XM_022969017.1,rna-XM_022969888.1,rna-XM_022969695.1,rna-XM_022963607.1,rna-XM_022962014.1,rna-XM_022978257.1,rna-XM_022971369.1,rna-XM_022968889.1,rna-XM_022969828.1,rna-XM_022973155.1,rna-XM_022979129.1,rna-XM_022964186.1,rna-XM_022966877.1,rna-XM_022965074.1,rna-XM_022975303.1,rna-XM_022974682.1,…	0
Biological process	gene expression	GO:0010467	5	0	2.69915	78	5069	78	13682	rna-XM_022969013.1,rna-XM_022975206.1,rna-XM_022972122.1,rna-XM_022967086.1,rna-XM_022973774.1,rna-XM_022967067.1,rna-XM_022967393.1,rna-XM_022979273.1,rna-XM_022965365.1,rna-XM_022967912.1,rna-XM_022969017.1,rna-XM_022967979.1,rna-XM_022964932.1,rna-XM_022964289.1,rna-XM_022981672.1,rna-XM_022969888.1,rna-XM_022959223.1,rna-XM_022972107.1,rna-XM_022975495.1,rna-XM_022966982.1,rna-XM_022979476.1,…	0
Biological process	RNA catabolic process	GO:0006401	8	0	21.589	56	455	78	13682	rna-XM_022975206.1,rna-XM_022967086.1,rna-XM_022973774.1,rna-XM_022967067.1,rna-XM_022967393.1,rna-XM_022979273.1,rna-XM_022967912.1,rna-XM_022981672.1,rna-XM_022969888.1,rna-XM_022972107.1,rna-XM_022975495.1,rna-XM_022966982.1,rna-XM_022968395.1,rna-XM_022963607.1,rna-XM_022973871.1,rna-XM_022962124.1,rna-XM_022973850.1,rna-XM_022972238.1,rna-XM_022975968.1,rna-XM_022962014.1,rna-XM_022962472.1,…	0
Biological process	peptide metabolic process	GO:0006518	6	0	12.495	78	1095	78	13682	rna-XM_022969013.1,rna-XM_022975206.1,rna-XM_022972122.1,rna-XM_022967086.1,rna-XM_022973774.1,rna-XM_022967067.1,rna-XM_022967393.1,rna-XM_022979273.1,rna-XM_022965365.1,rna-XM_022967912.1,rna-XM_022969017.1,rna-XM_022967979.1,rna-XM_022964932.1,rna-XM_022964289.1,rna-XM_022981672.1,rna-XM_022969888.1,rna-XM_022959223.1,rna-XM_022972107.1,rna-XM_022975495.1,rna-XM_022966982.1,rna-XM_022979476.1,…	0
Biological process	negative regulation of gene expression	GO:0010629	7	0	4.09632	56	2398	78	13682	rna-XM_022975206.1,rna-XM_022967086.1,rna-XM_022973774.1,rna-XM_022967067.1,rna-XM_022967393.1,rna-XM_022979273.1,rna-XM_022967912.1,rna-XM_022981672.1,rna-XM_022969888.1,rna-XM_022972107.1,rna-XM_022975495.1,rna-XM_022966982.1,rna-XM_022968395.1,rna-XM_022963607.1,rna-XM_022973871.1,rna-XM_022962124.1,rna-XM_022973850.1,rna-XM_022972238.1,rna-XM_022975968.1,rna-XM_022962014.1,rna-XM_022962472.1,…	0
Biological process	protein targeting	GO:0006605	8	0	20.8999	56	470	78	13682	rna-XM_022975206.1,rna-XM_022967086.1,rna-XM_022973774.1,rna-XM_022967067.1,rna-XM_022967393.1,rna-XM_022979273.1,rna-XM_022967912.1,rna-XM_022981672.1,rna-XM_022969888.1,rna-XM_022972107.1,rna-XM_022975495.1,rna-XM_022966982.1,rna-XM_022968395.1,rna-XM_022963607.1,rna-XM_022973871.1,rna-XM_022962124.1,rna-XM_022973850.1,rna-XM_022972238.1,rna-XM_022975968.1,rna-XM_022962014.1,rna-XM_022962472.1,…	0
Biological process	localization within membrane	GO:0051668	4	0	11.4088	56	861	78	13682	rna-XM_022975206.1,rna-XM_022967086.1,rna-XM_022973774.1,rna-XM_022967067.1,rna-XM_022967393.1,rna-XM_022979273.1,rna-XM_022967912.1,rna-XM_022981672.1,rna-XM_022969888.1,rna-XM_022972107.1,rna-XM_022975495.1,rna-XM_022966982.1,rna-XM_022968395.1,rna-XM_022963607.1,rna-XM_022973871.1,rna-XM_022962124.1,rna-XM_022973850.1,rna-XM_022972238.1,rna-XM_022975968.1,rna-XM_022962014.1,rna-XM_022962472.1,…	0
Biological process	protein targeting to membrane	GO:0006612	9	0	51.1613	56	192	78	13682	rna-XM_022975206.1,rna-XM_022967086.1,rna-XM_022973774.1,rna-XM_022967067.1,rna-XM_022967393.1,rna-XM_022979273.1,rna-XM_022967912.1,rna-XM_022981672.1,rna-XM_022969888.1,rna-XM_022972107.1,rna-XM_022975495.1,rna-XM_022966982.1,rna-XM_022968395.1,rna-XM_022963607.1,rna-XM_022973871.1,rna-XM_022962124.1,rna-XM_022973850.1,rna-XM_022972238.1,rna-XM_022975968.1,rna-XM_022962014.1,rna-XM_022962472.1,…	0
Biological process	SRP-dependent cotranslational protein targeting to membrane	GO:0006614	11	0	144.456	56	68	78	13682	rna-XM_022975206.1,rna-XM_022967086.1,rna-XM_022973774.1,rna-XM_022967067.1,rna-XM_022967393.1,rna-XM_022979273.1,rna-XM_022967912.1,rna-XM_022981672.1,rna-XM_022969888.1,rna-XM_022972107.1,rna-XM_022975495.1,rna-XM_022966982.1,rna-XM_022968395.1,rna-XM_022963607.1,rna-XM_022973871.1,rna-XM_022962124.1,rna-XM_022973850.1,rna-XM_022972238.1,rna-XM_022975968.1,rna-XM_022962014.1,rna-XM_022962472.1,…	0
Biological process	amide biosynthetic process	GO:0043604	6	0	12.7989	78	1069	78	13682	rna-XM_022969013.1,rna-XM_022975206.1,rna-XM_022972122.1,rna-XM_022967086.1,rna-XM_022973774.1,rna-XM_022967067.1,rna-XM_022967393.1,rna-XM_022979273.1,rna-XM_022965365.1,rna-XM_022967912.1,rna-XM_022969017.1,rna-XM_022967979.1,rna-XM_022964932.1,rna-XM_022964289.1,rna-XM_022981672.1,rna-XM_022969888.1,rna-XM_022959223.1,rna-XM_022972107.1,rna-XM_022975495.1,rna-XM_022966982.1,rna-XM_022979476.1,…	0
Biological process	protein transport	GO:0015031	6	0	5.38126	57	1858	78	13682	rna-XM_022975206.1,rna-XM_022967086.1,rna-XM_022973774.1,rna-XM_022967067.1,rna-XM_022967393.1,rna-XM_022979273.1,rna-XM_022967912.1,rna-XM_022981672.1,rna-XM_022969888.1,rna-XM_022972107.1,rna-XM_022975495.1,rna-XM_022966982.1,rna-XM_022968395.1,rna-XM_022963607.1,rna-XM_022973871.1,rna-XM_022962124.1,rna-XM_022973850.1,rna-XM_022972238.1,rna-XM_022975968.1,rna-XM_022962014.1,rna-XM_022962472.1,…	0
Biological process	intracellular protein transport	GO:0006886	7	0	8.27681	57	1208	78	13682	rna-XM_022975206.1,rna-XM_022967086.1,rna-XM_022973774.1,rna-XM_022967067.1,rna-XM_022967393.1,rna-XM_022979273.1,rna-XM_022967912.1,rna-XM_022981672.1,rna-XM_022969888.1,rna-XM_022972107.1,rna-XM_022975495.1,rna-XM_022966982.1,rna-XM_022968395.1,rna-XM_022963607.1,rna-XM_022973871.1,rna-XM_022962124.1,rna-XM_022973850.1,rna-XM_022972238.1,rna-XM_022975968.1,rna-XM_022962014.1,rna-XM_022962472.1,…	0
Biological process	biosynthetic process	GO:0009058	3	0	2.34161	78	5843	78	13682	rna-XM_022969013.1,rna-XM_022975206.1,rna-XM_022972122.1,rna-XM_022967086.1,rna-XM_022973774.1,rna-XM_022967067.1,rna-XM_022967393.1,rna-XM_022979273.1,rna-XM_022965365.1,rna-XM_022967912.1,rna-XM_022969017.1,rna-XM_022967979.1,rna-XM_022964932.1,rna-XM_022964289.1,rna-XM_022981672.1,rna-XM_022969888.1,rna-XM_022959223.1,rna-XM_022972107.1,rna-XM_022975495.1,rna-XM_022966982.1,rna-XM_022979476.1,…	0
Biological process	establishment of protein localization to organelle	GO:0072594	7	0	16.7057	56	588	78	13682	rna-XM_022975206.1,rna-XM_022967086.1,rna-XM_022973774.1,rna-XM_022967067.1,rna-XM_022967393.1,rna-XM_022979273.1,rna-XM_022967912.1,rna-XM_022981672.1,rna-XM_022969888.1,rna-XM_022972107.1,rna-XM_022975495.1,rna-XM_022966982.1,rna-XM_022968395.1,rna-XM_022963607.1,rna-XM_022973871.1,rna-XM_022962124.1,rna-XM_022973850.1,rna-XM_022972238.1,rna-XM_022975968.1,rna-XM_022962014.1,rna-XM_022962472.1,…	0
Biological process	establishment of protein localization to endoplasmic reticulum	GO:0072599	8	0	91.8035	56	107	78	13682	rna-XM_022975206.1,rna-XM_022967086.1,rna-XM_022973774.1,rna-XM_022967067.1,rna-XM_022967393.1,rna-XM_022979273.1,rna-XM_022967912.1,rna-XM_022981672.1,rna-XM_022969888.1,rna-XM_022972107.1,rna-XM_022975495.1,rna-XM_022966982.1,rna-XM_022968395.1,rna-XM_022963607.1,rna-XM_022973871.1,rna-XM_022962124.1,rna-XM_022973850.1,rna-XM_022972238.1,rna-XM_022975968.1,rna-XM_022962014.1,rna-XM_022962472.1,…	0
Biological process	protein localization to membrane	GO:0072657	6	0	13.2743	56	740	78	13682	rna-XM_022975206.1,rna-XM_022967086.1,rna-XM_022973774.1,rna-XM_022967067.1,rna-XM_022967393.1,rna-XM_022979273.1,rna-XM_022967912.1,rna-XM_022981672.1,rna-XM_022969888.1,rna-XM_022972107.1,rna-XM_022975495.1,rna-XM_022966982.1,rna-XM_022968395.1,rna-XM_022963607.1,rna-XM_022973871.1,rna-XM_022962124.1,rna-XM_022973850.1,rna-XM_022972238.1,rna-XM_022975968.1,rna-XM_022962014.1,rna-XM_022962472.1,…	0
Biological process	organonitrogen compound metabolic process	GO:1901564	4	0	2.12157	78	6449	78	13682	rna-XM_022969013.1,rna-XM_022975206.1,rna-XM_022972122.1,rna-XM_022967086.1,rna-XM_022973774.1,rna-XM_022967067.1,rna-XM_022967393.1,rna-XM_022979273.1,rna-XM_022965365.1,rna-XM_022967912.1,rna-XM_022969017.1,rna-XM_022967979.1,rna-XM_022964932.1,rna-XM_022964289.1,rna-XM_022981672.1,rna-XM_022969888.1,rna-XM_022959223.1,rna-XM_022972107.1,rna-XM_022975495.1,rna-XM_022966982.1,rna-XM_022979476.1,…	0
Biological process	organic substance biosynthetic process	GO:1901576	4	0	2.35734	78	5804	78	13682	rna-XM_022969013.1,rna-XM_022975206.1,rna-XM_022972122.1,rna-XM_022967086.1,rna-XM_022973774.1,rna-XM_022967067.1,rna-XM_022967393.1,rna-XM_022979273.1,rna-XM_022965365.1,rna-XM_022967912.1,rna-XM_022969017.1,rna-XM_022967979.1,rna-XM_022964932.1,rna-XM_022964289.1,rna-XM_022981672.1,rna-XM_022969888.1,rna-XM_022959223.1,rna-XM_022972107.1,rna-XM_022975495.1,rna-XM_022966982.1,rna-XM_022979476.1,…	0
Biological process	organic substance catabolic process	GO:1901575	4	0	4.17121	57	2397	78	13682	rna-XM_022975206.1,rna-XM_022967086.1,rna-XM_022973774.1,rna-XM_022967067.1,rna-XM_022967393.1,rna-XM_022979273.1,rna-XM_022967912.1,rna-XM_022981672.1,rna-XM_022969888.1,rna-XM_022959223.1,rna-XM_022972107.1,rna-XM_022975495.1,rna-XM_022966982.1,rna-XM_022968395.1,rna-XM_022963607.1,rna-XM_022973871.1,rna-XM_022962124.1,rna-XM_022973850.1,rna-XM_022972238.1,rna-XM_022975968.1,rna-XM_022962014.1,…	0
Biological process	protein metabolic process	GO:0019538	5	0	2.65515	78	5153	78	13682	rna-XM_022969013.1,rna-XM_022975206.1,rna-XM_022972122.1,rna-XM_022967086.1,rna-XM_022973774.1,rna-XM_022967067.1,rna-XM_022967393.1,rna-XM_022979273.1,rna-XM_022965365.1,rna-XM_022967912.1,rna-XM_022969017.1,rna-XM_022967979.1,rna-XM_022964932.1,rna-XM_022964289.1,rna-XM_022981672.1,rna-XM_022969888.1,rna-XM_022959223.1,rna-XM_022972107.1,rna-XM_022975495.1,rna-XM_022966982.1,rna-XM_022979476.1,…	0
Biological process	cellular catabolic process	GO:0044248	4	0	3.86187	57	2589	78	13682	rna-XM_022975206.1,rna-XM_022967086.1,rna-XM_022973774.1,rna-XM_022967067.1,rna-XM_022967393.1,rna-XM_022979273.1,rna-XM_022967912.1,rna-XM_022981672.1,rna-XM_022969888.1,rna-XM_022959223.1,rna-XM_022972107.1,rna-XM_022975495.1,rna-XM_022966982.1,rna-XM_022968395.1,rna-XM_022963607.1,rna-XM_022973871.1,rna-XM_022962124.1,rna-XM_022973850.1,rna-XM_022972238.1,rna-XM_022975968.1,rna-XM_022962014.1,…	0
Biological process	cellular biosynthetic process	GO:0044249	4	0	2.40541	78	5688	78	13682	rna-XM_022969013.1,rna-XM_022975206.1,rna-XM_022972122.1,rna-XM_022967086.1,rna-XM_022973774.1,rna-XM_022967067.1,rna-XM_022967393.1,rna-XM_022979273.1,rna-XM_022965365.1,rna-XM_022967912.1,rna-XM_022969017.1,rna-XM_022967979.1,rna-XM_022964932.1,rna-XM_022964289.1,rna-XM_022981672.1,rna-XM_022969888.1,rna-XM_022959223.1,rna-XM_022972107.1,rna-XM_022975495.1,rna-XM_022966982.1,rna-XM_022979476.1,…	0
Biological process	cellular macromolecule metabolic process	GO:0044260	5	0	2.02038	78	6772	78	13682	rna-XM_022969013.1,rna-XM_022975206.1,rna-XM_022972122.1,rna-XM_022967086.1,rna-XM_022973774.1,rna-XM_022967067.1,rna-XM_022967393.1,rna-XM_022979273.1,rna-XM_022965365.1,rna-XM_022967912.1,rna-XM_022969017.1,rna-XM_022967979.1,rna-XM_022964932.1,rna-XM_022964289.1,rna-XM_022981672.1,rna-XM_022969888.1,rna-XM_022959223.1,rna-XM_022972107.1,rna-XM_022975495.1,rna-XM_022966982.1,rna-XM_022979476.1,…	0
Biological process	cellular nitrogen compound biosynthetic process	GO:0044271	5	0	3.02766	78	4519	78	13682	rna-XM_022969013.1,rna-XM_022975206.1,rna-XM_022972122.1,rna-XM_022967086.1,rna-XM_022973774.1,rna-XM_022967067.1,rna-XM_022967393.1,rna-XM_022979273.1,rna-XM_022965365.1,rna-XM_022967912.1,rna-XM_022969017.1,rna-XM_022967979.1,rna-XM_022964932.1,rna-XM_022964289.1,rna-XM_022981672.1,rna-XM_022969888.1,rna-XM_022959223.1,rna-XM_022972107.1,rna-XM_022975495.1,rna-XM_022966982.1,rna-XM_022979476.1,…	0
Biological process	ribosome biogenesis	GO:0042254	6	0	21.4788	36	294	78	13682	rna-XM_022969013.1,rna-XM_022975206.1,rna-XM_022967086.1,rna-XM_022973774.1,rna-XM_022967393.1,rna-XM_022979273.1,rna-XM_022965365.1,rna-XM_022969017.1,rna-XM_022967979.1,rna-XM_022964932.1,rna-XM_022969888.1,rna-XM_022979476.1,rna-XM_022969695.1,rna-XM_022963607.1,rna-XM_022962014.1,rna-XM_022962472.1,rna-XM_022978257.1,rna-XM_022970499.1,rna-XM_022971369.1,rna-XM_022967060.1,rna-XM_022968889.1,…	0
Biological process	ribosomal large subunit biogenesis	GO:0042273	6	0	39.5291	16	71	78	13682	rna-XM_022967086.1,rna-XM_022979273.1,rna-XM_022964932.1,rna-XM_022969888.1,rna-XM_022979476.1,rna-XM_022969695.1,rna-XM_022963607.1,rna-XM_022962472.1,rna-XM_022970499.1,rna-XM_022974013.1,rna-XM_022964186.1,rna-XM_022971295.1,rna-XM_022965074.1,rna-XM_022975303.1,rna-XM_022975848.1,rna-XM_022977357.1,	0
Biological process	ribosomal small subunit biogenesis	GO:0042274	6	0	35.4762	18	89	78	13682	rna-XM_022969013.1,rna-XM_022975206.1,rna-XM_022973774.1,rna-XM_022979273.1,rna-XM_022969017.1,rna-XM_022967979.1,rna-XM_022962014.1,rna-XM_022978257.1,rna-XM_022971369.1,rna-XM_022967060.1,rna-XM_022968889.1,rna-XM_022969828.1,rna-XM_022973155.1,rna-XM_022979129.1,rna-XM_022962751.1,rna-XM_022961256.1,rna-XM_022974682.1,rna-XM_022975139.1,	0
Biological process	protein localization to endoplasmic reticulum	GO:0070972	7	0	80.5162	56	122	78	13682	rna-XM_022975206.1,rna-XM_022967086.1,rna-XM_022973774.1,rna-XM_022967067.1,rna-XM_022967393.1,rna-XM_022979273.1,rna-XM_022967912.1,rna-XM_022981672.1,rna-XM_022969888.1,rna-XM_022972107.1,rna-XM_022975495.1,rna-XM_022966982.1,rna-XM_022968395.1,rna-XM_022963607.1,rna-XM_022973871.1,rna-XM_022962124.1,rna-XM_022973850.1,rna-XM_022972238.1,rna-XM_022975968.1,rna-XM_022962014.1,rna-XM_022962472.1,…	0
Biological process	negative regulation of metabolic process	GO:0009892	5	0	2.98027	56	3296	78	13682	rna-XM_022975206.1,rna-XM_022967086.1,rna-XM_022973774.1,rna-XM_022967067.1,rna-XM_022967393.1,rna-XM_022979273.1,rna-XM_022967912.1,rna-XM_022981672.1,rna-XM_022969888.1,rna-XM_022972107.1,rna-XM_022975495.1,rna-XM_022966982.1,rna-XM_022968395.1,rna-XM_022963607.1,rna-XM_022973871.1,rna-XM_022962124.1,rna-XM_022973850.1,rna-XM_022972238.1,rna-XM_022975968.1,rna-XM_022962014.1,rna-XM_022962472.1,…	0
Biological process	RNA metabolic process	GO:0016070	7	0	2.53422	60	4153	78	13682	rna-XM_022975206.1,rna-XM_022967086.1,rna-XM_022973774.1,rna-XM_022967067.1,rna-XM_022967393.1,rna-XM_022979273.1,rna-XM_022967912.1,rna-XM_022967979.1,rna-XM_022964932.1,rna-XM_022981672.1,rna-XM_022969888.1,rna-XM_022972107.1,rna-XM_022975495.1,rna-XM_022966982.1,rna-XM_022968395.1,rna-XM_022963607.1,rna-XM_022973871.1,rna-XM_022962124.1,rna-XM_022973850.1,rna-XM_022972238.1,rna-XM_022975968.1,…	0
Biological process	cellular protein localization	GO:0034613	5	0	4.73184	57	2113	78	13682	rna-XM_022975206.1,rna-XM_022967086.1,rna-XM_022973774.1,rna-XM_022967067.1,rna-XM_022967393.1,rna-XM_022979273.1,rna-XM_022967912.1,rna-XM_022981672.1,rna-XM_022969888.1,rna-XM_022972107.1,rna-XM_022975495.1,rna-XM_022966982.1,rna-XM_022968395.1,rna-XM_022963607.1,rna-XM_022973871.1,rna-XM_022962124.1,rna-XM_022973850.1,rna-XM_022972238.1,rna-XM_022975968.1,rna-XM_022962014.1,rna-XM_022962472.1,…	0
Biological process	intracellular transport	GO:0046907	5	0	4.33018	57	2309	78	13682	rna-XM_022975206.1,rna-XM_022967086.1,rna-XM_022973774.1,rna-XM_022967067.1,rna-XM_022967393.1,rna-XM_022979273.1,rna-XM_022967912.1,rna-XM_022981672.1,rna-XM_022969888.1,rna-XM_022972107.1,rna-XM_022975495.1,rna-XM_022966982.1,rna-XM_022968395.1,rna-XM_022963607.1,rna-XM_022973871.1,rna-XM_022962124.1,rna-XM_022973850.1,rna-XM_022972238.1,rna-XM_022975968.1,rna-XM_022962014.1,rna-XM_022962472.1,…	0
Biological process	cellular nitrogen compound metabolic process	GO:0034641	4	0	2.23416	78	6124	78	13682	rna-XM_022969013.1,rna-XM_022975206.1,rna-XM_022972122.1,rna-XM_022967086.1,rna-XM_022973774.1,rna-XM_022967067.1,rna-XM_022967393.1,rna-XM_022979273.1,rna-XM_022965365.1,rna-XM_022967912.1,rna-XM_022969017.1,rna-XM_022967979.1,rna-XM_022964932.1,rna-XM_022964289.1,rna-XM_022981672.1,rna-XM_022969888.1,rna-XM_022959223.1,rna-XM_022972107.1,rna-XM_022975495.1,rna-XM_022966982.1,rna-XM_022979476.1,…	0
Biological process	cellular macromolecule biosynthetic process	GO:0034645	6	0	3.18112	78	4301	78	13682	rna-XM_022969013.1,rna-XM_022975206.1,rna-XM_022972122.1,rna-XM_022967086.1,rna-XM_022973774.1,rna-XM_022967067.1,rna-XM_022967393.1,rna-XM_022979273.1,rna-XM_022965365.1,rna-XM_022967912.1,rna-XM_022969017.1,rna-XM_022967979.1,rna-XM_022964932.1,rna-XM_022964289.1,rna-XM_022981672.1,rna-XM_022969888.1,rna-XM_022959223.1,rna-XM_022972107.1,rna-XM_022975495.1,rna-XM_022966982.1,rna-XM_022979476.1,…	0
Biological process	amide transport	GO:0042886	6	0	5.22109	57	1915	78	13682	rna-XM_022975206.1,rna-XM_022967086.1,rna-XM_022973774.1,rna-XM_022967067.1,rna-XM_022967393.1,rna-XM_022979273.1,rna-XM_022967912.1,rna-XM_022981672.1,rna-XM_022969888.1,rna-XM_022972107.1,rna-XM_022975495.1,rna-XM_022966982.1,rna-XM_022968395.1,rna-XM_022963607.1,rna-XM_022973871.1,rna-XM_022962124.1,rna-XM_022973850.1,rna-XM_022972238.1,rna-XM_022975968.1,rna-XM_022962014.1,rna-XM_022962472.1,…	0
Cellular component	obsolete cytosolic part	GO:0044445	0	1.11e-16	60.47	78	217	78	13122	rna-XM_022969013.1,rna-XM_022975206.1,rna-XM_022972122.1,rna-XM_022967086.1,rna-XM_022973774.1,rna-XM_022967067.1,rna-XM_022967393.1,rna-XM_022979273.1,rna-XM_022965365.1,rna-XM_022967912.1,rna-XM_022969017.1,rna-XM_022967979.1,rna-XM_022964932.1,rna-XM_022964289.1,rna-XM_022981672.1,rna-XM_022969888.1,rna-XM_022959223.1,rna-XM_022972107.1,rna-XM_022975495.1,rna-XM_022966982.1,rna-XM_022979476.1,…	8.95e-16
Cellular component	cytosol	GO:0005829	3	1.11e-16	2.71396	78	4835	78	13122	rna-XM_022969013.1,rna-XM_022975206.1,rna-XM_022972122.1,rna-XM_022967086.1,rna-XM_022973774.1,rna-XM_022967067.1,rna-XM_022967393.1,rna-XM_022979273.1,rna-XM_022965365.1,rna-XM_022967912.1,rna-XM_022969017.1,rna-XM_022967979.1,rna-XM_022964932.1,rna-XM_022964289.1,rna-XM_022981672.1,rna-XM_022969888.1,rna-XM_022959223.1,rna-XM_022972107.1,rna-XM_022975495.1,rna-XM_022966982.1,rna-XM_022979476.1,…	8.95e-16
Biological process	ribosomal small subunit assembly	GO:0000028	8	1.11e-16	114.017	13	20	78	13682	rna-XM_022969013.1,rna-XM_022975206.1,rna-XM_022973774.1,rna-XM_022979273.1,rna-XM_022969017.1,rna-XM_022962014.1,rna-XM_022978257.1,rna-XM_022971369.1,rna-XM_022968889.1,rna-XM_022969828.1,rna-XM_022973155.1,rna-XM_022979129.1,rna-XM_022974682.1,	2.61e-15
Biological process	peptide biosynthetic process	GO:0043043	7	1.11e-16	14.8395	78	922	78	13682	rna-XM_022969013.1,rna-XM_022975206.1,rna-XM_022972122.1,rna-XM_022967086.1,rna-XM_022973774.1,rna-XM_022967067.1,rna-XM_022967393.1,rna-XM_022979273.1,rna-XM_022965365.1,rna-XM_022967912.1,rna-XM_022969017.1,rna-XM_022967979.1,rna-XM_022964932.1,rna-XM_022964289.1,rna-XM_022981672.1,rna-XM_022969888.1,rna-XM_022959223.1,rna-XM_022972107.1,rna-XM_022975495.1,rna-XM_022966982.1,rna-XM_022979476.1,…	2.61e-15
Biological process	establishment of protein localization to membrane	GO:0090150	7	1.11e-16	28.1461	56	349	78	13682	rna-XM_022975206.1,rna-XM_022967086.1,rna-XM_022973774.1,rna-XM_022967067.1,rna-XM_022967393.1,rna-XM_022979273.1,rna-XM_022967912.1,rna-XM_022981672.1,rna-XM_022969888.1,rna-XM_022972107.1,rna-XM_022975495.1,rna-XM_022966982.1,rna-XM_022968395.1,rna-XM_022963607.1,rna-XM_022973871.1,rna-XM_022962124.1,rna-XM_022973850.1,rna-XM_022972238.1,rna-XM_022975968.1,rna-XM_022962014.1,rna-XM_022962472.1,…	2.61e-15
Biological process	cytoplasmic translation	GO:0002181	9	1.11e-16	82.3573	77	164	78	13682	rna-XM_022969013.1,rna-XM_022975206.1,rna-XM_022972122.1,rna-XM_022967086.1,rna-XM_022973774.1,rna-XM_022967067.1,rna-XM_022967393.1,rna-XM_022979273.1,rna-XM_022965365.1,rna-XM_022967912.1,rna-XM_022969017.1,rna-XM_022967979.1,rna-XM_022964932.1,rna-XM_022964289.1,rna-XM_022981672.1,rna-XM_022969888.1,rna-XM_022959223.1,rna-XM_022972107.1,rna-XM_022975495.1,rna-XM_022966982.1,rna-XM_022979476.1,…	2.61e-15
Biological process	macromolecule metabolic process	GO:0043170	4	1.11e-16	1.74694	78	7832	78	13682	rna-XM_022969013.1,rna-XM_022975206.1,rna-XM_022972122.1,rna-XM_022967086.1,rna-XM_022973774.1,rna-XM_022967067.1,rna-XM_022967393.1,rna-XM_022979273.1,rna-XM_022965365.1,rna-XM_022967912.1,rna-XM_022969017.1,rna-XM_022967979.1,rna-XM_022964932.1,rna-XM_022964289.1,rna-XM_022981672.1,rna-XM_022969888.1,rna-XM_022959223.1,rna-XM_022972107.1,rna-XM_022975495.1,rna-XM_022966982.1,rna-XM_022979476.1,…	2.61e-15
Biological process	mRNA catabolic process	GO:0006402	9	1.11e-16	23.388	56	420	78	13682	rna-XM_022975206.1,rna-XM_022967086.1,rna-XM_022973774.1,rna-XM_022967067.1,rna-XM_022967393.1,rna-XM_022979273.1,rna-XM_022967912.1,rna-XM_022981672.1,rna-XM_022969888.1,rna-XM_022972107.1,rna-XM_022975495.1,rna-XM_022966982.1,rna-XM_022968395.1,rna-XM_022963607.1,rna-XM_022973871.1,rna-XM_022962124.1,rna-XM_022973850.1,rna-XM_022972238.1,rna-XM_022975968.1,rna-XM_022962014.1,rna-XM_022962472.1,…	2.61e-15
Biological process	negative regulation of macromolecule metabolic process	GO:0010605	6	1.11e-16	3.2217	56	3049	78	13682	rna-XM_022975206.1,rna-XM_022967086.1,rna-XM_022973774.1,rna-XM_022967067.1,rna-XM_022967393.1,rna-XM_022979273.1,rna-XM_022967912.1,rna-XM_022981672.1,rna-XM_022969888.1,rna-XM_022972107.1,rna-XM_022975495.1,rna-XM_022966982.1,rna-XM_022968395.1,rna-XM_022963607.1,rna-XM_022973871.1,rna-XM_022962124.1,rna-XM_022973850.1,rna-XM_022972238.1,rna-XM_022975968.1,rna-XM_022962014.1,rna-XM_022962472.1,…	2.61e-15
Biological process	cotranslational protein targeting to membrane	GO:0006613	10	1.11e-16	132.743	56	74	78	13682	rna-XM_022975206.1,rna-XM_022967086.1,rna-XM_022973774.1,rna-XM_022967067.1,rna-XM_022967393.1,rna-XM_022979273.1,rna-XM_022967912.1,rna-XM_022981672.1,rna-XM_022969888.1,rna-XM_022972107.1,rna-XM_022975495.1,rna-XM_022966982.1,rna-XM_022968395.1,rna-XM_022963607.1,rna-XM_022973871.1,rna-XM_022962124.1,rna-XM_022973850.1,rna-XM_022972238.1,rna-XM_022975968.1,rna-XM_022962014.1,rna-XM_022962472.1,…	2.61e-15
Biological process	protein localization to organelle	GO:0033365	6	1.11e-16	9.7741	56	1005	78	13682	rna-XM_022975206.1,rna-XM_022967086.1,rna-XM_022973774.1,rna-XM_022967067.1,rna-XM_022967393.1,rna-XM_022979273.1,rna-XM_022967912.1,rna-XM_022981672.1,rna-XM_022969888.1,rna-XM_022972107.1,rna-XM_022975495.1,rna-XM_022966982.1,rna-XM_022968395.1,rna-XM_022963607.1,rna-XM_022973871.1,rna-XM_022962124.1,rna-XM_022973850.1,rna-XM_022972238.1,rna-XM_022975968.1,rna-XM_022962014.1,rna-XM_022962472.1,…	2.61e-15
Biological process	macromolecule catabolic process	GO:0009057	5	1.11e-16	6.56493	57	1523	78	13682	rna-XM_022975206.1,rna-XM_022967086.1,rna-XM_022973774.1,rna-XM_022967067.1,rna-XM_022967393.1,rna-XM_022979273.1,rna-XM_022967912.1,rna-XM_022981672.1,rna-XM_022969888.1,rna-XM_022959223.1,rna-XM_022972107.1,rna-XM_022975495.1,rna-XM_022966982.1,rna-XM_022968395.1,rna-XM_022963607.1,rna-XM_022973871.1,rna-XM_022962124.1,rna-XM_022973850.1,rna-XM_022972238.1,rna-XM_022975968.1,rna-XM_022962014.1,…	2.61e-15
Biological process	nuclear-transcribed mRNA catabolic process	GO:0000956	10	1.11e-16	38.2217	56	257	78	13682	rna-XM_022975206.1,rna-XM_022967086.1,rna-XM_022973774.1,rna-XM_022967067.1,rna-XM_022967393.1,rna-XM_022979273.1,rna-XM_022967912.1,rna-XM_022981672.1,rna-XM_022969888.1,rna-XM_022972107.1,rna-XM_022975495.1,rna-XM_022966982.1,rna-XM_022968395.1,rna-XM_022963607.1,rna-XM_022973871.1,rna-XM_022962124.1,rna-XM_022973850.1,rna-XM_022972238.1,rna-XM_022975968.1,rna-XM_022962014.1,rna-XM_022962472.1,…	2.61e-15
Biological process	cellular macromolecule catabolic process	GO:0044265	6	1.11e-16	7.74468	57	1291	78	13682	rna-XM_022975206.1,rna-XM_022967086.1,rna-XM_022973774.1,rna-XM_022967067.1,rna-XM_022967393.1,rna-XM_022979273.1,rna-XM_022967912.1,rna-XM_022981672.1,rna-XM_022969888.1,rna-XM_022959223.1,rna-XM_022972107.1,rna-XM_022975495.1,rna-XM_022966982.1,rna-XM_022968395.1,rna-XM_022963607.1,rna-XM_022973871.1,rna-XM_022962124.1,rna-XM_022973850.1,rna-XM_022972238.1,rna-XM_022975968.1,rna-XM_022962014.1,…	2.61e-15
Biological process	ribosome assembly	GO:0042255	8	1.11e-16	58.4701	22	66	78	13682	rna-XM_022969013.1,rna-XM_022975206.1,rna-XM_022967086.1,rna-XM_022973774.1,rna-XM_022979273.1,rna-XM_022969017.1,rna-XM_022969888.1,rna-XM_022969695.1,rna-XM_022963607.1,rna-XM_022962014.1,rna-XM_022978257.1,rna-XM_022971369.1,rna-XM_022968889.1,rna-XM_022969828.1,rna-XM_022973155.1,rna-XM_022979129.1,rna-XM_022964186.1,rna-XM_022965074.1,rna-XM_022975303.1,rna-XM_022974682.1,rna-XM_022975848.1,…	2.61e-15
Biological process	nucleobase-containing compound catabolic process	GO:0034655	6	1.11e-16	14.073	56	698	78	13682	rna-XM_022975206.1,rna-XM_022967086.1,rna-XM_022973774.1,rna-XM_022967067.1,rna-XM_022967393.1,rna-XM_022979273.1,rna-XM_022967912.1,rna-XM_022981672.1,rna-XM_022969888.1,rna-XM_022972107.1,rna-XM_022975495.1,rna-XM_022966982.1,rna-XM_022968395.1,rna-XM_022963607.1,rna-XM_022973871.1,rna-XM_022962124.1,rna-XM_022973850.1,rna-XM_022972238.1,rna-XM_022975968.1,rna-XM_022962014.1,rna-XM_022962472.1,…	2.61e-15
Biological process	protein targeting to ER	GO:0045047	9	1.11e-16	96.3037	56	102	78	13682	rna-XM_022975206.1,rna-XM_022967086.1,rna-XM_022973774.1,rna-XM_022967067.1,rna-XM_022967393.1,rna-XM_022979273.1,rna-XM_022967912.1,rna-XM_022981672.1,rna-XM_022969888.1,rna-XM_022972107.1,rna-XM_022975495.1,rna-XM_022966982.1,rna-XM_022968395.1,rna-XM_022963607.1,rna-XM_022973871.1,rna-XM_022962124.1,rna-XM_022973850.1,rna-XM_022972238.1,rna-XM_022975968.1,rna-XM_022962014.1,rna-XM_022962472.1,…	2.61e-15
Molecular function	structural molecule activity	GO:0005198	2	2.22e-16	15.0049	78	818	78	12274	rna-XM_022969013.1,rna-XM_022975206.1,rna-XM_022972122.1,rna-XM_022967086.1,rna-XM_022973774.1,rna-XM_022967067.1,rna-XM_022967393.1,rna-XM_022979273.1,rna-XM_022965365.1,rna-XM_022967912.1,rna-XM_022969017.1,rna-XM_022967979.1,rna-XM_022964932.1,rna-XM_022964289.1,rna-XM_022981672.1,rna-XM_022969888.1,rna-XM_022959223.1,rna-XM_022972107.1,rna-XM_022975495.1,rna-XM_022966982.1,rna-XM_022979476.1,…	4.93e-15
Cellular component	cytosolic ribosome	GO:0022626	7	2.22e-16	111.203	78	118	78	13122	rna-XM_022969013.1,rna-XM_022975206.1,rna-XM_022972122.1,rna-XM_022967086.1,rna-XM_022973774.1,rna-XM_022967067.1,rna-XM_022967393.1,rna-XM_022979273.1,rna-XM_022965365.1,rna-XM_022967912.1,rna-XM_022969017.1,rna-XM_022967979.1,rna-XM_022964932.1,rna-XM_022964289.1,rna-XM_022981672.1,rna-XM_022969888.1,rna-XM_022959223.1,rna-XM_022972107.1,rna-XM_022975495.1,rna-XM_022966982.1,rna-XM_022979476.1,…	1.59e-15
Cellular component	cytosolic small ribosomal subunit	GO:0022627	6	2.22e-16	120.687	33	46	78	13122	rna-XM_022969013.1,rna-XM_022975206.1,rna-XM_022972122.1,rna-XM_022973774.1,rna-XM_022965365.1,rna-XM_022967912.1,rna-XM_022969017.1,rna-XM_022967979.1,rna-XM_022964289.1,rna-XM_022981672.1,rna-XM_022972107.1,rna-XM_022966982.1,rna-XM_022968395.1,rna-XM_022962124.1,rna-XM_022962014.1,rna-XM_022978257.1,rna-XM_022971369.1,rna-XM_022967060.1,rna-XM_022968889.1,rna-XM_022969828.1,rna-XM_022973155.1,…	1.59e-15
Cellular component	obsolete organelle part	GO:0044422	0	2.22e-16	1.63514	78	8025	78	13122	rna-XM_022969013.1,rna-XM_022975206.1,rna-XM_022972122.1,rna-XM_022967086.1,rna-XM_022973774.1,rna-XM_022967067.1,rna-XM_022967393.1,rna-XM_022979273.1,rna-XM_022965365.1,rna-XM_022967912.1,rna-XM_022969017.1,rna-XM_022967979.1,rna-XM_022964932.1,rna-XM_022964289.1,rna-XM_022981672.1,rna-XM_022969888.1,rna-XM_022959223.1,rna-XM_022972107.1,rna-XM_022975495.1,rna-XM_022966982.1,rna-XM_022979476.1,…	1.59e-15
Biological process	ribonucleoprotein complex biogenesis	GO:0022613	5	2.22e-16	12.4811	37	520	78	13682	rna-XM_022969013.1,rna-XM_022975206.1,rna-XM_022967086.1,rna-XM_022973774.1,rna-XM_022967393.1,rna-XM_022979273.1,rna-XM_022965365.1,rna-XM_022969017.1,rna-XM_022967979.1,rna-XM_022964932.1,rna-XM_022969888.1,rna-XM_022979476.1,rna-XM_022969695.1,rna-XM_022963607.1,rna-XM_022962014.1,rna-XM_022962472.1,rna-XM_022978257.1,rna-XM_022970499.1,rna-XM_022971369.1,rna-XM_022967060.1,rna-XM_022968889.1,…	3.79e-15
Biological process	nuclear-transcribed mRNA catabolic process, nonsense-mediated decay	GO:0000184	11	2.22e-16	79.2175	56	124	78	13682	rna-XM_022975206.1,rna-XM_022967086.1,rna-XM_022973774.1,rna-XM_022967067.1,rna-XM_022967393.1,rna-XM_022979273.1,rna-XM_022967912.1,rna-XM_022981672.1,rna-XM_022969888.1,rna-XM_022972107.1,rna-XM_022975495.1,rna-XM_022966982.1,rna-XM_022968395.1,rna-XM_022963607.1,rna-XM_022973871.1,rna-XM_022962124.1,rna-XM_022973850.1,rna-XM_022972238.1,rna-XM_022975968.1,rna-XM_022962014.1,rna-XM_022962472.1,…	3.79e-15
Biological process	rRNA processing	GO:0006364	10	2.22e-16	15.7084	18	201	78	13682	rna-XM_022975206.1,rna-XM_022967086.1,rna-XM_022973774.1,rna-XM_022967979.1,rna-XM_022964932.1,rna-XM_022962472.1,rna-XM_022970499.1,rna-XM_022967060.1,rna-XM_022968889.1,rna-XM_022974013.1,rna-XM_022969828.1,rna-XM_022979129.1,rna-XM_022962751.1,rna-XM_022971295.1,rna-XM_022961256.1,rna-XM_022974682.1,rna-XM_022975139.1,rna-XM_022958370.1,	3.79e-15
Biological process	macromolecule localization	GO:0033036	3	2.22e-16	2.92094	57	3423	78	13682	rna-XM_022975206.1,rna-XM_022967086.1,rna-XM_022973774.1,rna-XM_022967067.1,rna-XM_022967393.1,rna-XM_022979273.1,rna-XM_022967912.1,rna-XM_022981672.1,rna-XM_022969888.1,rna-XM_022972107.1,rna-XM_022975495.1,rna-XM_022966982.1,rna-XM_022968395.1,rna-XM_022963607.1,rna-XM_022973871.1,rna-XM_022962124.1,rna-XM_022973850.1,rna-XM_022972238.1,rna-XM_022975968.1,rna-XM_022962014.1,rna-XM_022962472.1,…	3.79e-15
Biological process	translational initiation	GO:0006413	4	2.22e-16	47.8392	57	209	78	13682	rna-XM_022975206.1,rna-XM_022967086.1,rna-XM_022973774.1,rna-XM_022967067.1,rna-XM_022967393.1,rna-XM_022979273.1,rna-XM_022967912.1,rna-XM_022981672.1,rna-XM_022969888.1,rna-XM_022972107.1,rna-XM_022975495.1,rna-XM_022966982.1,rna-XM_022968395.1,rna-XM_022963607.1,rna-XM_022973871.1,rna-XM_022962124.1,rna-XM_022973850.1,rna-XM_022972238.1,rna-XM_022975968.1,rna-XM_022962014.1,rna-XM_022962472.1,…	3.79e-15
Biological process	cellular localization	GO:0051641	3	2.22e-16	2.59698	57	3850	78	13682	rna-XM_022975206.1,rna-XM_022967086.1,rna-XM_022973774.1,rna-XM_022967067.1,rna-XM_022967393.1,rna-XM_022979273.1,rna-XM_022967912.1,rna-XM_022981672.1,rna-XM_022969888.1,rna-XM_022972107.1,rna-XM_022975495.1,rna-XM_022966982.1,rna-XM_022968395.1,rna-XM_022963607.1,rna-XM_022973871.1,rna-XM_022962124.1,rna-XM_022973850.1,rna-XM_022972238.1,rna-XM_022975968.1,rna-XM_022962014.1,rna-XM_022962472.1,…	3.79e-15
Biological process	establishment of localization in cell	GO:0051649	4	2.22e-16	3.17409	57	3150	78	13682	rna-XM_022975206.1,rna-XM_022967086.1,rna-XM_022973774.1,rna-XM_022967067.1,rna-XM_022967393.1,rna-XM_022979273.1,rna-XM_022967912.1,rna-XM_022981672.1,rna-XM_022969888.1,rna-XM_022972107.1,rna-XM_022975495.1,rna-XM_022966982.1,rna-XM_022968395.1,rna-XM_022963607.1,rna-XM_022973871.1,rna-XM_022962124.1,rna-XM_022973850.1,rna-XM_022972238.1,rna-XM_022975968.1,rna-XM_022962014.1,rna-XM_022962472.1,…	3.79e-15
Biological process	cellular amide metabolic process	GO:0043603	5	2.22e-16	9.37123	78	1460	78	13682	rna-XM_022969013.1,rna-XM_022975206.1,rna-XM_022972122.1,rna-XM_022967086.1,rna-XM_022973774.1,rna-XM_022967067.1,rna-XM_022967393.1,rna-XM_022979273.1,rna-XM_022965365.1,rna-XM_022967912.1,rna-XM_022969017.1,rna-XM_022967979.1,rna-XM_022964932.1,rna-XM_022964289.1,rna-XM_022981672.1,rna-XM_022969888.1,rna-XM_022959223.1,rna-XM_022972107.1,rna-XM_022975495.1,rna-XM_022966982.1,rna-XM_022979476.1,…	3.79e-15
Biological process	organic cyclic compound catabolic process	GO:1901361	5	2.22e-16	12.0085	56	818	78	13682	rna-XM_022975206.1,rna-XM_022967086.1,rna-XM_022973774.1,rna-XM_022967067.1,rna-XM_022967393.1,rna-XM_022979273.1,rna-XM_022967912.1,rna-XM_022981672.1,rna-XM_022969888.1,rna-XM_022972107.1,rna-XM_022975495.1,rna-XM_022966982.1,rna-XM_022968395.1,rna-XM_022963607.1,rna-XM_022973871.1,rna-XM_022962124.1,rna-XM_022973850.1,rna-XM_022972238.1,rna-XM_022975968.1,rna-XM_022962014.1,rna-XM_022962472.1,…	3.79e-15
Biological process	catabolic process	GO:0009056	3	2.22e-16	3.5798	57	2793	78	13682	rna-XM_022975206.1,rna-XM_022967086.1,rna-XM_022973774.1,rna-XM_022967067.1,rna-XM_022967393.1,rna-XM_022979273.1,rna-XM_022967912.1,rna-XM_022981672.1,rna-XM_022969888.1,rna-XM_022959223.1,rna-XM_022972107.1,rna-XM_022975495.1,rna-XM_022966982.1,rna-XM_022968395.1,rna-XM_022963607.1,rna-XM_022973871.1,rna-XM_022962124.1,rna-XM_022973850.1,rna-XM_022972238.1,rna-XM_022975968.1,rna-XM_022962014.1,…	3.79e-15
Biological process	macromolecule biosynthetic process	GO:0009059	5	2.22e-16	3.08779	78	4431	78	13682	rna-XM_022969013.1,rna-XM_022975206.1,rna-XM_022972122.1,rna-XM_022967086.1,rna-XM_022973774.1,rna-XM_022967067.1,rna-XM_022967393.1,rna-XM_022979273.1,rna-XM_022965365.1,rna-XM_022967912.1,rna-XM_022969017.1,rna-XM_022967979.1,rna-XM_022964932.1,rna-XM_022964289.1,rna-XM_022981672.1,rna-XM_022969888.1,rna-XM_022959223.1,rna-XM_022972107.1,rna-XM_022975495.1,rna-XM_022966982.1,rna-XM_022979476.1,…	3.79e-15
Biological process	organonitrogen compound biosynthetic process	GO:1901566	5	2.22e-16	6.30216	78	2171	78	13682	rna-XM_022969013.1,rna-XM_022975206.1,rna-XM_022972122.1,rna-XM_022967086.1,rna-XM_022973774.1,rna-XM_022967067.1,rna-XM_022967393.1,rna-XM_022979273.1,rna-XM_022965365.1,rna-XM_022967912.1,rna-XM_022969017.1,rna-XM_022967979.1,rna-XM_022964932.1,rna-XM_022964289.1,rna-XM_022981672.1,rna-XM_022969888.1,rna-XM_022959223.1,rna-XM_022972107.1,rna-XM_022975495.1,rna-XM_022966982.1,rna-XM_022979476.1,…	3.79e-15
Biological process	cellular macromolecule localization	GO:0070727	4	2.22e-16	4.51802	57	2213	78	13682	rna-XM_022975206.1,rna-XM_022967086.1,rna-XM_022973774.1,rna-XM_022967067.1,rna-XM_022967393.1,rna-XM_022979273.1,rna-XM_022967912.1,rna-XM_022981672.1,rna-XM_022969888.1,rna-XM_022972107.1,rna-XM_022975495.1,rna-XM_022966982.1,rna-XM_022968395.1,rna-XM_022963607.1,rna-XM_022973871.1,rna-XM_022962124.1,rna-XM_022973850.1,rna-XM_022972238.1,rna-XM_022975968.1,rna-XM_022962014.1,rna-XM_022962472.1,…	3.79e-15
Biological process	ribosomal large subunit assembly	GO:0000027	8	3.33e-16	62.6465	10	28	78	13682	rna-XM_022967086.1,rna-XM_022979273.1,rna-XM_022969888.1,rna-XM_022969695.1,rna-XM_022963607.1,rna-XM_022964186.1,rna-XM_022965074.1,rna-XM_022975303.1,rna-XM_022975848.1,rna-XM_022977357.1,	4.6e-15
Biological process	translation	GO:0006412	8	3.33e-16	16.5242	78	828	78	13682	rna-XM_022969013.1,rna-XM_022975206.1,rna-XM_022972122.1,rna-XM_022967086.1,rna-XM_022973774.1,rna-XM_022967067.1,rna-XM_022967393.1,rna-XM_022979273.1,rna-XM_022965365.1,rna-XM_022967912.1,rna-XM_022969017.1,rna-XM_022967979.1,rna-XM_022964932.1,rna-XM_022964289.1,rna-XM_022981672.1,rna-XM_022969888.1,rna-XM_022959223.1,rna-XM_022972107.1,rna-XM_022975495.1,rna-XM_022966982.1,rna-XM_022979476.1,…	4.6e-15
Biological process	aromatic compound catabolic process	GO:0019439	5	3.33e-16	12.2176	56	804	78	13682	rna-XM_022975206.1,rna-XM_022967086.1,rna-XM_022973774.1,rna-XM_022967067.1,rna-XM_022967393.1,rna-XM_022979273.1,rna-XM_022967912.1,rna-XM_022981672.1,rna-XM_022969888.1,rna-XM_022972107.1,rna-XM_022975495.1,rna-XM_022966982.1,rna-XM_022968395.1,rna-XM_022963607.1,rna-XM_022973871.1,rna-XM_022962124.1,rna-XM_022973850.1,rna-XM_022972238.1,rna-XM_022975968.1,rna-XM_022962014.1,rna-XM_022962472.1,…	4.6e-15
Biological process	cellular nitrogen compound catabolic process	GO:0044270	5	3.33e-16	12.4815	56	787	78	13682	rna-XM_022975206.1,rna-XM_022967086.1,rna-XM_022973774.1,rna-XM_022967067.1,rna-XM_022967393.1,rna-XM_022979273.1,rna-XM_022967912.1,rna-XM_022981672.1,rna-XM_022969888.1,rna-XM_022972107.1,rna-XM_022975495.1,rna-XM_022966982.1,rna-XM_022968395.1,rna-XM_022963607.1,rna-XM_022973871.1,rna-XM_022962124.1,rna-XM_022973850.1,rna-XM_022972238.1,rna-XM_022975968.1,rna-XM_022962014.1,rna-XM_022962472.1,…	4.6e-15
Biological process	heterocycle catabolic process	GO:0046700	5	3.33e-16	12.4815	56	787	78	13682	rna-XM_022975206.1,rna-XM_022967086.1,rna-XM_022973774.1,rna-XM_022967067.1,rna-XM_022967393.1,rna-XM_022979273.1,rna-XM_022967912.1,rna-XM_022981672.1,rna-XM_022969888.1,rna-XM_022972107.1,rna-XM_022975495.1,rna-XM_022966982.1,rna-XM_022968395.1,rna-XM_022963607.1,rna-XM_022973871.1,rna-XM_022962124.1,rna-XM_022973850.1,rna-XM_022972238.1,rna-XM_022975968.1,rna-XM_022962014.1,rna-XM_022962472.1,…	4.6e-15
Biological process	cellular protein metabolic process	GO:0044267	6	4.44e-16	2.93039	78	4669	78	13682	rna-XM_022969013.1,rna-XM_022975206.1,rna-XM_022972122.1,rna-XM_022967086.1,rna-XM_022973774.1,rna-XM_022967067.1,rna-XM_022967393.1,rna-XM_022979273.1,rna-XM_022965365.1,rna-XM_022967912.1,rna-XM_022969017.1,rna-XM_022967979.1,rna-XM_022964932.1,rna-XM_022964289.1,rna-XM_022981672.1,rna-XM_022969888.1,rna-XM_022959223.1,rna-XM_022972107.1,rna-XM_022975495.1,rna-XM_022966982.1,rna-XM_022979476.1,…	5.71e-15
Biological process	mRNA metabolic process	GO:0016071	8	4.44e-16	9.74501	56	1008	78	13682	rna-XM_022975206.1,rna-XM_022967086.1,rna-XM_022973774.1,rna-XM_022967067.1,rna-XM_022967393.1,rna-XM_022979273.1,rna-XM_022967912.1,rna-XM_022981672.1,rna-XM_022969888.1,rna-XM_022972107.1,rna-XM_022975495.1,rna-XM_022966982.1,rna-XM_022968395.1,rna-XM_022963607.1,rna-XM_022973871.1,rna-XM_022962124.1,rna-XM_022973850.1,rna-XM_022972238.1,rna-XM_022975968.1,rna-XM_022962014.1,rna-XM_022962472.1,…	5.71e-15
Biological process	protein localization	GO:0008104	4	4.44e-16	3.4288	57	2916	78	13682	rna-XM_022975206.1,rna-XM_022967086.1,rna-XM_022973774.1,rna-XM_022967067.1,rna-XM_022967393.1,rna-XM_022979273.1,rna-XM_022967912.1,rna-XM_022981672.1,rna-XM_022969888.1,rna-XM_022972107.1,rna-XM_022975495.1,rna-XM_022966982.1,rna-XM_022968395.1,rna-XM_022963607.1,rna-XM_022973871.1,rna-XM_022962124.1,rna-XM_022973850.1,rna-XM_022972238.1,rna-XM_022975968.1,rna-XM_022962014.1,rna-XM_022962472.1,…	5.71e-15
Cellular component	ribonucleoprotein complex	GO:1990904	3	6.66e-16	13.0828	78	1003	78	13122	rna-XM_022969013.1,rna-XM_022975206.1,rna-XM_022972122.1,rna-XM_022967086.1,rna-XM_022973774.1,rna-XM_022967067.1,rna-XM_022967393.1,rna-XM_022979273.1,rna-XM_022965365.1,rna-XM_022967912.1,rna-XM_022969017.1,rna-XM_022967979.1,rna-XM_022964932.1,rna-XM_022964289.1,rna-XM_022981672.1,rna-XM_022969888.1,rna-XM_022959223.1,rna-XM_022972107.1,rna-XM_022975495.1,rna-XM_022966982.1,rna-XM_022979476.1,…	4.09e-15
Biological process	peptide transport	GO:0015833	7	6.66e-16	5.24299	57	1907	78	13682	rna-XM_022975206.1,rna-XM_022967086.1,rna-XM_022973774.1,rna-XM_022967067.1,rna-XM_022967393.1,rna-XM_022979273.1,rna-XM_022967912.1,rna-XM_022981672.1,rna-XM_022969888.1,rna-XM_022972107.1,rna-XM_022975495.1,rna-XM_022966982.1,rna-XM_022968395.1,rna-XM_022963607.1,rna-XM_022973871.1,rna-XM_022962124.1,rna-XM_022973850.1,rna-XM_022972238.1,rna-XM_022975968.1,rna-XM_022962014.1,rna-XM_022962472.1,…	8.23e-15
Cellular component	obsolete cytoplasmic part	GO:0044444	0	1.11e-15	1.55161	78	8457	78	13122	rna-XM_022969013.1,rna-XM_022975206.1,rna-XM_022972122.1,rna-XM_022967086.1,rna-XM_022973774.1,rna-XM_022967067.1,rna-XM_022967393.1,rna-XM_022979273.1,rna-XM_022965365.1,rna-XM_022967912.1,rna-XM_022969017.1,rna-XM_022967979.1,rna-XM_022964932.1,rna-XM_022964289.1,rna-XM_022981672.1,rna-XM_022969888.1,rna-XM_022959223.1,rna-XM_022972107.1,rna-XM_022975495.1,rna-XM_022966982.1,rna-XM_022979476.1,…	6.51e-15
Biological process	rRNA metabolic process	GO:0016072	9	1.11e-15	12.9934	18	243	78	13682	rna-XM_022975206.1,rna-XM_022967086.1,rna-XM_022973774.1,rna-XM_022967979.1,rna-XM_022964932.1,rna-XM_022962472.1,rna-XM_022970499.1,rna-XM_022967060.1,rna-XM_022968889.1,rna-XM_022974013.1,rna-XM_022969828.1,rna-XM_022979129.1,rna-XM_022962751.1,rna-XM_022971295.1,rna-XM_022961256.1,rna-XM_022974682.1,rna-XM_022975139.1,rna-XM_022958370.1,	1.35e-14
Biological process	nitrogen compound metabolic process	GO:0006807	3	1.22e-15	1.57156	78	8706	78	13682	rna-XM_022969013.1,rna-XM_022975206.1,rna-XM_022972122.1,rna-XM_022967086.1,rna-XM_022973774.1,rna-XM_022967067.1,rna-XM_022967393.1,rna-XM_022979273.1,rna-XM_022965365.1,rna-XM_022967912.1,rna-XM_022969017.1,rna-XM_022967979.1,rna-XM_022964932.1,rna-XM_022964289.1,rna-XM_022981672.1,rna-XM_022969888.1,rna-XM_022959223.1,rna-XM_022972107.1,rna-XM_022975495.1,rna-XM_022966982.1,rna-XM_022979476.1,…	1.47e-14
Biological process	nucleic acid metabolic process	GO:0090304	6	1.89e-15	2.33517	60	4507	78	13682	rna-XM_022975206.1,rna-XM_022967086.1,rna-XM_022973774.1,rna-XM_022967067.1,rna-XM_022967393.1,rna-XM_022979273.1,rna-XM_022967912.1,rna-XM_022967979.1,rna-XM_022964932.1,rna-XM_022981672.1,rna-XM_022969888.1,rna-XM_022972107.1,rna-XM_022975495.1,rna-XM_022966982.1,rna-XM_022968395.1,rna-XM_022963607.1,rna-XM_022973871.1,rna-XM_022962124.1,rna-XM_022973850.1,rna-XM_022972238.1,rna-XM_022975968.1,…	2.24e-14
Biological process	primary metabolic process	GO:0044238	3	1.47e-14	1.50203	78	9109	78	13682	rna-XM_022969013.1,rna-XM_022975206.1,rna-XM_022972122.1,rna-XM_022967086.1,rna-XM_022973774.1,rna-XM_022967067.1,rna-XM_022967393.1,rna-XM_022979273.1,rna-XM_022965365.1,rna-XM_022967912.1,rna-XM_022969017.1,rna-XM_022967979.1,rna-XM_022964932.1,rna-XM_022964289.1,rna-XM_022981672.1,rna-XM_022969888.1,rna-XM_022959223.1,rna-XM_022972107.1,rna-XM_022975495.1,rna-XM_022966982.1,rna-XM_022979476.1,…	1.72e-13
Biological process	regulation of gene expression	GO:0010468	6	1.73e-14	2.36985	57	4219	78	13682	rna-XM_022975206.1,rna-XM_022967086.1,rna-XM_022973774.1,rna-XM_022967067.1,rna-XM_022967393.1,rna-XM_022979273.1,rna-XM_022967912.1,rna-XM_022981672.1,rna-XM_022969888.1,rna-XM_022972107.1,rna-XM_022975495.1,rna-XM_022966982.1,rna-XM_022968395.1,rna-XM_022963607.1,rna-XM_022973871.1,rna-XM_022962124.1,rna-XM_022973850.1,rna-XM_022972238.1,rna-XM_022975968.1,rna-XM_022962014.1,rna-XM_022962472.1,…	2.01e-13
Molecular function	large ribosomal subunit rRNA binding	GO:0070180	7	5.37e-14	157.359	6	6	78	12274	rna-XM_022967067.1,rna-XM_022965735.1,rna-XM_022969052.1,rna-XM_022961496.1,rna-XM_022964186.1,rna-XM_022977357.1,	9.94e-13
Biological process	cellular metabolic process	GO:0044237	3	6.53e-14	1.47388	78	9283	78	13682	rna-XM_022969013.1,rna-XM_022975206.1,rna-XM_022972122.1,rna-XM_022967086.1,rna-XM_022973774.1,rna-XM_022967067.1,rna-XM_022967393.1,rna-XM_022979273.1,rna-XM_022965365.1,rna-XM_022967912.1,rna-XM_022969017.1,rna-XM_022967979.1,rna-XM_022964932.1,rna-XM_022964289.1,rna-XM_022981672.1,rna-XM_022969888.1,rna-XM_022959223.1,rna-XM_022972107.1,rna-XM_022975495.1,rna-XM_022966982.1,rna-XM_022979476.1,…	7.48e-13
Molecular function	heterocyclic compound binding	GO:1901363	3	2.44e-13	2.52448	51	3179	78	12274	rna-XM_022967086.1,rna-XM_022973774.1,rna-XM_022967067.1,rna-XM_022967393.1,rna-XM_022979273.1,rna-XM_022967912.1,rna-XM_022967979.1,rna-XM_022964932.1,rna-XM_022969888.1,rna-XM_022972107.1,rna-XM_022975495.1,rna-XM_022966982.1,rna-XM_022979476.1,rna-XM_022968395.1,rna-XM_022969695.1,rna-XM_022963607.1,rna-XM_022972238.1,rna-XM_022959178.1,rna-XM_022962472.1,rna-XM_022968742.1,rna-XM_022970499.1,…	3.87e-12
Biological process	organic substance metabolic process	GO:0071704	3	5.77e-13	1.43342	78	9545	78	13682	rna-XM_022969013.1,rna-XM_022975206.1,rna-XM_022972122.1,rna-XM_022967086.1,rna-XM_022973774.1,rna-XM_022967067.1,rna-XM_022967393.1,rna-XM_022979273.1,rna-XM_022965365.1,rna-XM_022967912.1,rna-XM_022969017.1,rna-XM_022967979.1,rna-XM_022964932.1,rna-XM_022964289.1,rna-XM_022981672.1,rna-XM_022969888.1,rna-XM_022959223.1,rna-XM_022972107.1,rna-XM_022975495.1,rna-XM_022966982.1,rna-XM_022979476.1,…	6.53e-12
Molecular function	organic cyclic compound binding	GO:0097159	3	7.06e-13	2.46175	51	3260	78	12274	rna-XM_022967086.1,rna-XM_022973774.1,rna-XM_022967067.1,rna-XM_022967393.1,rna-XM_022979273.1,rna-XM_022967912.1,rna-XM_022967979.1,rna-XM_022964932.1,rna-XM_022969888.1,rna-XM_022972107.1,rna-XM_022975495.1,rna-XM_022966982.1,rna-XM_022979476.1,rna-XM_022968395.1,rna-XM_022969695.1,rna-XM_022963607.1,rna-XM_022972238.1,rna-XM_022959178.1,rna-XM_022962472.1,rna-XM_022968742.1,rna-XM_022970499.1,…	9.79e-12
Biological process	non-membrane-bounded organelle assembly	GO:0140694	7	1.38e-12	6.02155	23	670	78	13682	rna-XM_022969013.1,rna-XM_022975206.1,rna-XM_022967086.1,rna-XM_022973774.1,rna-XM_022979273.1,rna-XM_022967912.1,rna-XM_022969017.1,rna-XM_022969888.1,rna-XM_022969695.1,rna-XM_022963607.1,rna-XM_022962014.1,rna-XM_022978257.1,rna-XM_022971369.1,rna-XM_022968889.1,rna-XM_022969828.1,rna-XM_022973155.1,rna-XM_022979129.1,rna-XM_022964186.1,rna-XM_022965074.1,rna-XM_022975303.1,rna-XM_022974682.1,…	1.54e-11
Cellular component	cytoplasmic side of membrane	GO:0098562	4	3.01e-12	9.10804	17	314	78	13122	rna-XM_022975206.1,rna-XM_022967086.1,rna-XM_022967912.1,rna-XM_022975495.1,rna-XM_022962124.1,rna-XM_022958526.1,rna-XM_022974013.1,rna-XM_022979129.1,rna-XM_022961496.1,rna-XM_022967506.1,rna-XM_022975454.1,rna-XM_022962911.1,rna-XM_022961256.1,rna-XM_022974682.1,rna-XM_022958370.1,rna-XM_022975848.1,rna-XM_022963351.1,	1.69e-11
Biological process	ncRNA processing	GO:0034470	9	7.09e-12	7.89346	18	400	78	13682	rna-XM_022975206.1,rna-XM_022967086.1,rna-XM_022973774.1,rna-XM_022967979.1,rna-XM_022964932.1,rna-XM_022962472.1,rna-XM_022970499.1,rna-XM_022967060.1,rna-XM_022968889.1,rna-XM_022974013.1,rna-XM_022969828.1,rna-XM_022979129.1,rna-XM_022962751.1,rna-XM_022971295.1,rna-XM_022961256.1,rna-XM_022974682.1,rna-XM_022975139.1,rna-XM_022958370.1,	7.84e-11
Biological process	metabolic process	GO:0008152	2	1.02e-11	1.38188	78	9901	78	13682	rna-XM_022969013.1,rna-XM_022975206.1,rna-XM_022972122.1,rna-XM_022967086.1,rna-XM_022973774.1,rna-XM_022967067.1,rna-XM_022967393.1,rna-XM_022979273.1,rna-XM_022965365.1,rna-XM_022967912.1,rna-XM_022969017.1,rna-XM_022967979.1,rna-XM_022964932.1,rna-XM_022964289.1,rna-XM_022981672.1,rna-XM_022969888.1,rna-XM_022959223.1,rna-XM_022972107.1,rna-XM_022975495.1,rna-XM_022966982.1,rna-XM_022979476.1,…	1.11e-10
Biological process	nucleobase-containing compound metabolic process	GO:0006139	5	1.13e-11	1.96355	60	5360	78	13682	rna-XM_022975206.1,rna-XM_022967086.1,rna-XM_022973774.1,rna-XM_022967067.1,rna-XM_022967393.1,rna-XM_022979273.1,rna-XM_022967912.1,rna-XM_022967979.1,rna-XM_022964932.1,rna-XM_022981672.1,rna-XM_022969888.1,rna-XM_022972107.1,rna-XM_022975495.1,rna-XM_022966982.1,rna-XM_022968395.1,rna-XM_022963607.1,rna-XM_022973871.1,rna-XM_022962124.1,rna-XM_022973850.1,rna-XM_022972238.1,rna-XM_022975968.1,…	1.22e-10
Biological process	transport	GO:0006810	4	2.35e-11	2.03467	57	4914	78	13682	rna-XM_022975206.1,rna-XM_022967086.1,rna-XM_022973774.1,rna-XM_022967067.1,rna-XM_022967393.1,rna-XM_022979273.1,rna-XM_022967912.1,rna-XM_022981672.1,rna-XM_022969888.1,rna-XM_022972107.1,rna-XM_022975495.1,rna-XM_022966982.1,rna-XM_022968395.1,rna-XM_022963607.1,rna-XM_022973871.1,rna-XM_022962124.1,rna-XM_022973850.1,rna-XM_022972238.1,rna-XM_022975968.1,rna-XM_022962014.1,rna-XM_022962472.1,…	2.5e-10
Cellular component	cytoplasm	GO:0005737	3	3.11e-11	1.36219	78	9633	78	13122	rna-XM_022969013.1,rna-XM_022975206.1,rna-XM_022972122.1,rna-XM_022967086.1,rna-XM_022973774.1,rna-XM_022967067.1,rna-XM_022967393.1,rna-XM_022979273.1,rna-XM_022965365.1,rna-XM_022967912.1,rna-XM_022969017.1,rna-XM_022967979.1,rna-XM_022964932.1,rna-XM_022964289.1,rna-XM_022981672.1,rna-XM_022969888.1,rna-XM_022959223.1,rna-XM_022972107.1,rna-XM_022975495.1,rna-XM_022966982.1,rna-XM_022979476.1,…	1.67e-10
Biological process	heterocycle metabolic process	GO:0046483	4	7.44e-11	1.88918	60	5571	78	13682	rna-XM_022975206.1,rna-XM_022967086.1,rna-XM_022973774.1,rna-XM_022967067.1,rna-XM_022967393.1,rna-XM_022979273.1,rna-XM_022967912.1,rna-XM_022967979.1,rna-XM_022964932.1,rna-XM_022981672.1,rna-XM_022969888.1,rna-XM_022972107.1,rna-XM_022975495.1,rna-XM_022966982.1,rna-XM_022968395.1,rna-XM_022963607.1,rna-XM_022973871.1,rna-XM_022962124.1,rna-XM_022973850.1,rna-XM_022972238.1,rna-XM_022975968.1,…	7.85e-10
Biological process	establishment of localization	GO:0051234	3	9.59e-11	1.97285	57	5068	78	13682	rna-XM_022975206.1,rna-XM_022967086.1,rna-XM_022973774.1,rna-XM_022967067.1,rna-XM_022967393.1,rna-XM_022979273.1,rna-XM_022967912.1,rna-XM_022981672.1,rna-XM_022969888.1,rna-XM_022972107.1,rna-XM_022975495.1,rna-XM_022966982.1,rna-XM_022968395.1,rna-XM_022963607.1,rna-XM_022973871.1,rna-XM_022962124.1,rna-XM_022973850.1,rna-XM_022972238.1,rna-XM_022975968.1,rna-XM_022962014.1,rna-XM_022962472.1,…	1e-09
Biological process	cellular aromatic compound metabolic process	GO:0006725	4	1.13e-10	1.87304	60	5619	78	13682	rna-XM_022975206.1,rna-XM_022967086.1,rna-XM_022973774.1,rna-XM_022967067.1,rna-XM_022967393.1,rna-XM_022979273.1,rna-XM_022967912.1,rna-XM_022967979.1,rna-XM_022964932.1,rna-XM_022981672.1,rna-XM_022969888.1,rna-XM_022972107.1,rna-XM_022975495.1,rna-XM_022966982.1,rna-XM_022968395.1,rna-XM_022963607.1,rna-XM_022973871.1,rna-XM_022962124.1,rna-XM_022973850.1,rna-XM_022972238.1,rna-XM_022975968.1,…	1.16e-09
Cellular component	side of membrane	GO:0098552	3	5.05e-10	6.57454	17	435	78	13122	rna-XM_022975206.1,rna-XM_022967086.1,rna-XM_022967912.1,rna-XM_022975495.1,rna-XM_022962124.1,rna-XM_022958526.1,rna-XM_022974013.1,rna-XM_022979129.1,rna-XM_022961496.1,rna-XM_022967506.1,rna-XM_022975454.1,rna-XM_022962911.1,rna-XM_022961256.1,rna-XM_022974682.1,rna-XM_022958370.1,rna-XM_022975848.1,rna-XM_022963351.1,	2.61e-09
Cellular component	intracellular organelle	GO:0043229	4	6.29e-10	1.31089	78	10010	78	13122	rna-XM_022969013.1,rna-XM_022975206.1,rna-XM_022972122.1,rna-XM_022967086.1,rna-XM_022973774.1,rna-XM_022967067.1,rna-XM_022967393.1,rna-XM_022979273.1,rna-XM_022965365.1,rna-XM_022967912.1,rna-XM_022969017.1,rna-XM_022967979.1,rna-XM_022964932.1,rna-XM_022964289.1,rna-XM_022981672.1,rna-XM_022969888.1,rna-XM_022959223.1,rna-XM_022972107.1,rna-XM_022975495.1,rna-XM_022966982.1,rna-XM_022979476.1,…	3.12e-09
Biological process	organic cyclic compound metabolic process	GO:1901360	4	6.4e-10	1.80618	60	5827	78	13682	rna-XM_022975206.1,rna-XM_022967086.1,rna-XM_022973774.1,rna-XM_022967067.1,rna-XM_022967393.1,rna-XM_022979273.1,rna-XM_022967912.1,rna-XM_022967979.1,rna-XM_022964932.1,rna-XM_022981672.1,rna-XM_022969888.1,rna-XM_022972107.1,rna-XM_022975495.1,rna-XM_022966982.1,rna-XM_022968395.1,rna-XM_022963607.1,rna-XM_022973871.1,rna-XM_022962124.1,rna-XM_022973850.1,rna-XM_022972238.1,rna-XM_022975968.1,…	6.53e-09
Cellular component	nucleolus	GO:0005730	6	7.34e-10	4.40696	23	878	78	13122	rna-XM_022969013.1,rna-XM_022967086.1,rna-XM_022973774.1,rna-XM_022965365.1,rna-XM_022967912.1,rna-XM_022981672.1,rna-XM_022972107.1,rna-XM_022966982.1,rna-XM_022968395.1,rna-XM_022962014.1,rna-XM_022968742.1,rna-XM_022971369.1,rna-XM_022968889.1,rna-XM_022969828.1,rna-XM_022973155.1,rna-XM_022961496.1,rna-XM_022962751.1,rna-XM_022966303.1,rna-XM_022969890.1,rna-XM_022959636.1,rna-XM_022975848.1,…	3.51e-09
Biological process	regulation of macromolecule metabolic process	GO:0060255	5	1.09e-09	1.86886	57	5350	78	13682	rna-XM_022975206.1,rna-XM_022967086.1,rna-XM_022973774.1,rna-XM_022967067.1,rna-XM_022967393.1,rna-XM_022979273.1,rna-XM_022967912.1,rna-XM_022981672.1,rna-XM_022969888.1,rna-XM_022972107.1,rna-XM_022975495.1,rna-XM_022966982.1,rna-XM_022968395.1,rna-XM_022963607.1,rna-XM_022973871.1,rna-XM_022962124.1,rna-XM_022973850.1,rna-XM_022972238.1,rna-XM_022975968.1,rna-XM_022962014.1,rna-XM_022962472.1,…	1.07e-08
Cellular component	organelle	GO:0043226	3	1.82e-09	1.29319	78	10147	78	13122	rna-XM_022969013.1,rna-XM_022975206.1,rna-XM_022972122.1,rna-XM_022967086.1,rna-XM_022973774.1,rna-XM_022967067.1,rna-XM_022967393.1,rna-XM_022979273.1,rna-XM_022965365.1,rna-XM_022967912.1,rna-XM_022969017.1,rna-XM_022967979.1,rna-XM_022964932.1,rna-XM_022964289.1,rna-XM_022981672.1,rna-XM_022969888.1,rna-XM_022959223.1,rna-XM_022972107.1,rna-XM_022975495.1,rna-XM_022966982.1,rna-XM_022979476.1,…	8.4e-09
Biological process	maturation of SSU-rRNA	GO:0030490	11	3.4e-09	21.2618	8	66	78	13682	rna-XM_022975206.1,rna-XM_022967979.1,rna-XM_022967060.1,rna-XM_022969828.1,rna-XM_022979129.1,rna-XM_022961256.1,rna-XM_022974682.1,rna-XM_022975139.1,	3.33e-08
Biological process	negative regulation of biological process	GO:0048519	4	7.36e-09	1.81504	56	5412	78	13682	rna-XM_022975206.1,rna-XM_022967086.1,rna-XM_022973774.1,rna-XM_022967067.1,rna-XM_022967393.1,rna-XM_022979273.1,rna-XM_022967912.1,rna-XM_022981672.1,rna-XM_022969888.1,rna-XM_022972107.1,rna-XM_022975495.1,rna-XM_022966982.1,rna-XM_022968395.1,rna-XM_022963607.1,rna-XM_022973871.1,rna-XM_022962124.1,rna-XM_022973850.1,rna-XM_022972238.1,rna-XM_022975968.1,rna-XM_022962014.1,rna-XM_022962472.1,…	7.12e-08
Biological process	ncRNA metabolic process	GO:0034660	8	9.83e-09	5.04375	18	626	78	13682	rna-XM_022975206.1,rna-XM_022967086.1,rna-XM_022973774.1,rna-XM_022967979.1,rna-XM_022964932.1,rna-XM_022962472.1,rna-XM_022970499.1,rna-XM_022967060.1,rna-XM_022968889.1,rna-XM_022974013.1,rna-XM_022969828.1,rna-XM_022979129.1,rna-XM_022962751.1,rna-XM_022971295.1,rna-XM_022961256.1,rna-XM_022974682.1,rna-XM_022975139.1,rna-XM_022958370.1,	9.42e-08
Biological process	regulation of metabolic process	GO:0019222	4	5.49e-08	1.70679	57	5858	78	13682	rna-XM_022975206.1,rna-XM_022967086.1,rna-XM_022973774.1,rna-XM_022967067.1,rna-XM_022967393.1,rna-XM_022979273.1,rna-XM_022967912.1,rna-XM_022981672.1,rna-XM_022969888.1,rna-XM_022972107.1,rna-XM_022975495.1,rna-XM_022966982.1,rna-XM_022968395.1,rna-XM_022963607.1,rna-XM_022973871.1,rna-XM_022962124.1,rna-XM_022973850.1,rna-XM_022972238.1,rna-XM_022975968.1,rna-XM_022962014.1,rna-XM_022962472.1,…	5.21e-07
Cellular component	endoplasmic reticulum	GO:0005783	6	1.13e-07	2.93426	27	1548	78	13122	rna-XM_022975206.1,rna-XM_022967086.1,rna-XM_022967912.1,rna-XM_022969888.1,rna-XM_022975495.1,rna-XM_022966982.1,rna-XM_022968395.1,rna-XM_022963607.1,rna-XM_022962124.1,rna-XM_022958526.1,rna-XM_022967060.1,rna-XM_022968889.1,rna-XM_022974013.1,rna-XM_022979129.1,rna-XM_022961496.1,rna-XM_022968776.1,rna-XM_022967506.1,rna-XM_022975454.1,rna-XM_022966303.1,rna-XM_022962911.1,rna-XM_022961256.1,…	5.03e-07
Biological process	maturation of SSU-rRNA from tricistronic rRNA transcript (SSU-rRNA, 5.8S rRNA, LSU-rRNA)	GO:0000462	12	1.46e-07	24.4758	6	43	78	13682	rna-XM_022975206.1,rna-XM_022967979.1,rna-XM_022967060.1,rna-XM_022969828.1,rna-XM_022961256.1,rna-XM_022975139.1,	1.35e-06
Biological process	organelle assembly	GO:0070925	6	2.54e-07	3.23013	23	1249	78	13682	rna-XM_022969013.1,rna-XM_022975206.1,rna-XM_022967086.1,rna-XM_022973774.1,rna-XM_022979273.1,rna-XM_022967912.1,rna-XM_022969017.1,rna-XM_022969888.1,rna-XM_022969695.1,rna-XM_022963607.1,rna-XM_022962014.1,rna-XM_022978257.1,rna-XM_022971369.1,rna-XM_022968889.1,rna-XM_022969828.1,rna-XM_022973155.1,rna-XM_022979129.1,rna-XM_022964186.1,rna-XM_022965074.1,rna-XM_022975303.1,rna-XM_022974682.1,…	2.34e-06
Molecular function	mRNA binding	GO:0003729	6	4.48e-07	5.12332	14	430	78	12274	rna-XM_022973774.1,rna-XM_022967912.1,rna-XM_022964932.1,rna-XM_022972107.1,rna-XM_022966982.1,rna-XM_022968395.1,rna-XM_022962472.1,rna-XM_022971369.1,rna-XM_022968889.1,rna-XM_022969828.1,rna-XM_022962751.1,rna-XM_022967506.1,rna-XM_022966877.1,rna-XM_022975848.1,	5.52e-06
Biological process	RNA processing	GO:0006396	8	5.63e-07	3.34266	21	1102	78	13682	rna-XM_022975206.1,rna-XM_022967086.1,rna-XM_022973774.1,rna-XM_022967979.1,rna-XM_022964932.1,rna-XM_022972107.1,rna-XM_022962472.1,rna-XM_022970499.1,rna-XM_022967060.1,rna-XM_022968889.1,rna-XM_022974013.1,rna-XM_022969828.1,rna-XM_022979129.1,rna-XM_022962751.1,rna-XM_022967506.1,rna-XM_022971295.1,rna-XM_022961256.1,rna-XM_022974682.1,rna-XM_022975139.1,rna-XM_022958370.1,rna-XM_022977357.1,	5.09e-06
Cellular component	endoplasmic reticulum membrane	GO:0005789	5	1.67e-06	3.77299	17	758	78	13122	rna-XM_022975206.1,rna-XM_022967086.1,rna-XM_022967912.1,rna-XM_022975495.1,rna-XM_022962124.1,rna-XM_022958526.1,rna-XM_022974013.1,rna-XM_022979129.1,rna-XM_022961496.1,rna-XM_022967506.1,rna-XM_022975454.1,rna-XM_022962911.1,rna-XM_022961256.1,rna-XM_022974682.1,rna-XM_022958370.1,rna-XM_022975848.1,rna-XM_022963351.1,	7.19e-06
Cellular component	endoplasmic reticulum subcompartment	GO:0098827	4	2.04e-06	3.71902	17	769	78	13122	rna-XM_022975206.1,rna-XM_022967086.1,rna-XM_022967912.1,rna-XM_022975495.1,rna-XM_022962124.1,rna-XM_022958526.1,rna-XM_022974013.1,rna-XM_022979129.1,rna-XM_022961496.1,rna-XM_022967506.1,rna-XM_022975454.1,rna-XM_022962911.1,rna-XM_022961256.1,rna-XM_022974682.1,rna-XM_022958370.1,rna-XM_022975848.1,rna-XM_022963351.1,	8.48e-06
Cellular component	nuclear outer membrane-endoplasmic reticulum membrane network	GO:0042175	4	2.39e-06	3.67599	17	778	78	13122	rna-XM_022975206.1,rna-XM_022967086.1,rna-XM_022967912.1,rna-XM_022975495.1,rna-XM_022962124.1,rna-XM_022958526.1,rna-XM_022974013.1,rna-XM_022979129.1,rna-XM_022961496.1,rna-XM_022967506.1,rna-XM_022975454.1,rna-XM_022962911.1,rna-XM_022961256.1,rna-XM_022974682.1,rna-XM_022958370.1,rna-XM_022975848.1,rna-XM_022963351.1,	9.62e-06
Biological process	localization	GO:0051179	2	3.89e-06	1.53703	57	6505	78	13682	rna-XM_022975206.1,rna-XM_022967086.1,rna-XM_022973774.1,rna-XM_022967067.1,rna-XM_022967393.1,rna-XM_022979273.1,rna-XM_022967912.1,rna-XM_022981672.1,rna-XM_022969888.1,rna-XM_022972107.1,rna-XM_022975495.1,rna-XM_022966982.1,rna-XM_022968395.1,rna-XM_022963607.1,rna-XM_022973871.1,rna-XM_022962124.1,rna-XM_022973850.1,rna-XM_022972238.1,rna-XM_022975968.1,rna-XM_022962014.1,rna-XM_022962472.1,…	3.48e-05
Biological process	liver regeneration	GO:0097421	7	7.48e-06	18.2719	5	48	78	13682	rna-XM_022962472.1,rna-XM_022965735.1,rna-XM_022966303.1,rna-XM_022975139.1,rna-XM_022963351.1,	6.62e-05
Cellular component	obsolete intracellular part	GO:0044424	0	8.49e-06	1.16093	78	11303	78	13122	rna-XM_022969013.1,rna-XM_022975206.1,rna-XM_022972122.1,rna-XM_022967086.1,rna-XM_022973774.1,rna-XM_022967067.1,rna-XM_022967393.1,rna-XM_022979273.1,rna-XM_022965365.1,rna-XM_022967912.1,rna-XM_022969017.1,rna-XM_022967979.1,rna-XM_022964932.1,rna-XM_022964289.1,rna-XM_022981672.1,rna-XM_022969888.1,rna-XM_022959223.1,rna-XM_022972107.1,rna-XM_022975495.1,rna-XM_022966982.1,rna-XM_022979476.1,…	3.32e-05
Cellular component	intracellular anatomical structure	GO:0005622	3	1.05e-05	1.15776	78	11334	78	13122	rna-XM_022969013.1,rna-XM_022975206.1,rna-XM_022972122.1,rna-XM_022967086.1,rna-XM_022973774.1,rna-XM_022967067.1,rna-XM_022967393.1,rna-XM_022979273.1,rna-XM_022965365.1,rna-XM_022967912.1,rna-XM_022969017.1,rna-XM_022967979.1,rna-XM_022964932.1,rna-XM_022964289.1,rna-XM_022981672.1,rna-XM_022969888.1,rna-XM_022959223.1,rna-XM_022972107.1,rna-XM_022975495.1,rna-XM_022966982.1,rna-XM_022979476.1,…	3.99e-05
Molecular function	mRNA 5'-UTR binding	GO:0048027	7	2.06e-05	14.8452	5	53	78	12274	rna-XM_022972107.1,rna-XM_022966982.1,rna-XM_022968395.1,rna-XM_022969828.1,rna-XM_022962751.1,	0.000163
Cellular component	obsolete endoplasmic reticulum part	GO:0044432	0	6.34e-05	2.85992	17	1000	78	13122	rna-XM_022975206.1,rna-XM_022967086.1,rna-XM_022967912.1,rna-XM_022975495.1,rna-XM_022962124.1,rna-XM_022958526.1,rna-XM_022974013.1,rna-XM_022979129.1,rna-XM_022961496.1,rna-XM_022967506.1,rna-XM_022975454.1,rna-XM_022962911.1,rna-XM_022961256.1,rna-XM_022974682.1,rna-XM_022958370.1,rna-XM_022975848.1,rna-XM_022963351.1,	0.000234
Biological process	regulation of translation	GO:0006417	8	0.000206	3.6201	11	533	78	13682	rna-XM_022979273.1,rna-XM_022967912.1,rna-XM_022966982.1,rna-XM_022968395.1,rna-XM_022963607.1,rna-XM_022975968.1,rna-XM_022969828.1,rna-XM_022972524.1,rna-XM_022966877.1,rna-XM_022959636.1,rna-XM_022977357.1,	0.001685
Biological process	animal organ regeneration	GO:0031100	5	0.000996	6.54516	5	134	78	13682	rna-XM_022962472.1,rna-XM_022965735.1,rna-XM_022966303.1,rna-XM_022975139.1,rna-XM_022963351.1,	0.007859
Biological process	positive regulation of translation	GO:0045727	9	0.001048	5.18454	6	203	78	13682	rna-XM_022966982.1,rna-XM_022968395.1,rna-XM_022975968.1,rna-XM_022972524.1,rna-XM_022959636.1,rna-XM_022977357.1,	0.0082
Biological process	cellular component biogenesis	GO:0044085	4	0.001079	1.54726	38	4308	78	13682	rna-XM_022969013.1,rna-XM_022975206.1,rna-XM_022967086.1,rna-XM_022973774.1,rna-XM_022967393.1,rna-XM_022979273.1,rna-XM_022965365.1,rna-XM_022967912.1,rna-XM_022969017.1,rna-XM_022967979.1,rna-XM_022964932.1,rna-XM_022969888.1,rna-XM_022979476.1,rna-XM_022969695.1,rna-XM_022963607.1,rna-XM_022962014.1,rna-XM_022962472.1,rna-XM_022978257.1,rna-XM_022970499.1,rna-XM_022971369.1,rna-XM_022967060.1,…	0.008301
Biological process	regulation of cellular amide metabolic process	GO:0034248	6	0.001221	2.92794	11	659	78	13682	rna-XM_022979273.1,rna-XM_022967912.1,rna-XM_022966982.1,rna-XM_022968395.1,rna-XM_022963607.1,rna-XM_022975968.1,rna-XM_022969828.1,rna-XM_022972524.1,rna-XM_022966877.1,rna-XM_022959636.1,rna-XM_022977357.1,	0.009173
Biological process	protein-containing complex assembly	GO:0065003	6	0.00123	1.86938	24	2252	78	13682	rna-XM_022969013.1,rna-XM_022975206.1,rna-XM_022967086.1,rna-XM_022973774.1,rna-XM_022979273.1,rna-XM_022967912.1,rna-XM_022969017.1,rna-XM_022969888.1,rna-XM_022969695.1,rna-XM_022963607.1,rna-XM_022962014.1,rna-XM_022978257.1,rna-XM_022971369.1,rna-XM_022968889.1,rna-XM_022969828.1,rna-XM_022973155.1,rna-XM_022979129.1,rna-XM_022964186.1,rna-XM_022966877.1,rna-XM_022965074.1,rna-XM_022975303.1,…	0.009163
Cellular component	organelle subcompartment	GO:0031984	3	0.001378	2.20163	17	1299	78	13122	rna-XM_022975206.1,rna-XM_022967086.1,rna-XM_022967912.1,rna-XM_022975495.1,rna-XM_022962124.1,rna-XM_022958526.1,rna-XM_022974013.1,rna-XM_022979129.1,rna-XM_022961496.1,rna-XM_022967506.1,rna-XM_022975454.1,rna-XM_022962911.1,rna-XM_022961256.1,rna-XM_022974682.1,rna-XM_022958370.1,rna-XM_022975848.1,rna-XM_022963351.1,	0.004804
Biological process	post-transcriptional regulation of gene expression	GO:0010608	7	0.003731	2.53883	11	760	78	13682	rna-XM_022979273.1,rna-XM_022967912.1,rna-XM_022966982.1,rna-XM_022968395.1,rna-XM_022963607.1,rna-XM_022975968.1,rna-XM_022969828.1,rna-XM_022972524.1,rna-XM_022966877.1,rna-XM_022959636.1,rna-XM_022977357.1,	0.02634
Cellular component	bounding membrane of organelle	GO:0098588	5	0.004188	1.93122	18	1568	78	13122	rna-XM_022975206.1,rna-XM_022967086.1,rna-XM_022967912.1,rna-XM_022975495.1,rna-XM_022962124.1,rna-XM_022958526.1,rna-XM_022971369.1,rna-XM_022974013.1,rna-XM_022979129.1,rna-XM_022961496.1,rna-XM_022967506.1,rna-XM_022975454.1,rna-XM_022962911.1,rna-XM_022961256.1,rna-XM_022974682.1,rna-XM_022958370.1,rna-XM_022975848.1,rna-XM_022963351.1,	0.014217
Biological process	positive regulation of cellular amide metabolic process	GO:0034250	7	0.004785	3.82713	6	275	78	13682	rna-XM_022966982.1,rna-XM_022968395.1,rna-XM_022975968.1,rna-XM_022972524.1,rna-XM_022959636.1,rna-XM_022977357.1,	0.032798
Biological process	protein-containing complex organization	GO:0043933	5	0.005056	1.6592	25	2643	78	13682	rna-XM_022969013.1,rna-XM_022975206.1,rna-XM_022967086.1,rna-XM_022973774.1,rna-XM_022979273.1,rna-XM_022967912.1,rna-XM_022969017.1,rna-XM_022969888.1,rna-XM_022969695.1,rna-XM_022963607.1,rna-XM_022962014.1,rna-XM_022978257.1,rna-XM_022971369.1,rna-XM_022968889.1,rna-XM_022969828.1,rna-XM_022973155.1,rna-XM_022979129.1,rna-XM_022961496.1,rna-XM_022964186.1,rna-XM_022966877.1,rna-XM_022965074.1,…	0.034401
Biological process	determination of adult lifespan	GO:0008340	3	0.005849	2.70324	9	584	78	13682	rna-XM_022969013.1,rna-XM_022964289.1,rna-XM_022981672.1,rna-XM_022972415.1,rna-XM_022968889.1,rna-XM_022973155.1,rna-XM_022967506.1,rna-XM_022974894.1,rna-XM_022975848.1,	0.036133
Biological process	multicellular organism aging	GO:0010259	5	0.007168	2.61806	9	603	78	13682	rna-XM_022969013.1,rna-XM_022964289.1,rna-XM_022981672.1,rna-XM_022972415.1,rna-XM_022968889.1,rna-XM_022973155.1,rna-XM_022967506.1,rna-XM_022974894.1,rna-XM_022975848.1,	0.043423
Biological process	cellular process	GO:0009987	2	0.009891	1.06078	78	12898	78	13682	rna-XM_022969013.1,rna-XM_022975206.1,rna-XM_022972122.1,rna-XM_022967086.1,rna-XM_022973774.1,rna-XM_022967067.1,rna-XM_022967393.1,rna-XM_022979273.1,rna-XM_022965365.1,rna-XM_022967912.1,rna-XM_022969017.1,rna-XM_022967979.1,rna-XM_022964932.1,rna-XM_022964289.1,rna-XM_022981672.1,rna-XM_022969888.1,rna-XM_022959223.1,rna-XM_022972107.1,rna-XM_022975495.1,rna-XM_022966982.1,rna-XM_022979476.1,…	0.058785
Cellular component	A band	GO:0031672	3	0.011867	3.65719	5	230	78	13122	rna-XM_022962472.1,rna-XM_022969052.1,rna-XM_022970356.1,rna-XM_022974894.1,rna-XM_022975848.1,	0.03328
Cellular component	nuclear lumen	GO:0031981	6	0.015585	1.3991	33	3968	78	13122	rna-XM_022969013.1,rna-XM_022975206.1,rna-XM_022967086.1,rna-XM_022973774.1,rna-XM_022965365.1,rna-XM_022967912.1,rna-XM_022981672.1,rna-XM_022972107.1,rna-XM_022966982.1,rna-XM_022968395.1,rna-XM_022962124.1,rna-XM_022962014.1,rna-XM_022968742.1,rna-XM_022971369.1,rna-XM_022967060.1,rna-XM_022968889.1,rna-XM_022969828.1,rna-XM_022973155.1,rna-XM_022979129.1,rna-XM_022961496.1,rna-XM_022962751.1,…	0.041885
Cellular component	obsolete cell part	GO:0044464	0	0.015657	1.05457	78	12443	78	13122	rna-XM_022969013.1,rna-XM_022975206.1,rna-XM_022972122.1,rna-XM_022967086.1,rna-XM_022973774.1,rna-XM_022967067.1,rna-XM_022967393.1,rna-XM_022979273.1,rna-XM_022965365.1,rna-XM_022967912.1,rna-XM_022969017.1,rna-XM_022967979.1,rna-XM_022964932.1,rna-XM_022964289.1,rna-XM_022981672.1,rna-XM_022969888.1,rna-XM_022959223.1,rna-XM_022972107.1,rna-XM_022975495.1,rna-XM_022966982.1,rna-XM_022979476.1,…	0.04122
Cellular component	obsolete cell	GO:0005623	0	0.015657	1.05457	78	12443	78	13122	rna-XM_022969013.1,rna-XM_022975206.1,rna-XM_022972122.1,rna-XM_022967086.1,rna-XM_022973774.1,rna-XM_022967067.1,rna-XM_022967393.1,rna-XM_022979273.1,rna-XM_022965365.1,rna-XM_022967912.1,rna-XM_022969017.1,rna-XM_022967979.1,rna-XM_022964932.1,rna-XM_022964289.1,rna-XM_022981672.1,rna-XM_022969888.1,rna-XM_022959223.1,rna-XM_022972107.1,rna-XM_022975495.1,rna-XM_022966982.1,rna-XM_022979476.1,…	0.04122
Biological process	regulation of protein ubiquitination	GO:0031396	10	0.016592	3.36035	5	261	78	13682	rna-XM_022967086.1,rna-XM_022973774.1,rna-XM_022967912.1,rna-XM_022961496.1,rna-XM_022962751.1,	0.095583
Biological process	liver development	GO:0001889	6	0.018656	3.26041	5	269	78	13682	rna-XM_022962472.1,rna-XM_022965735.1,rna-XM_022966303.1,rna-XM_022975139.1,rna-XM_022963351.1,	0.103657
Biological process	hepaticobiliary system development	GO:0061008	5	0.019197	3.23635	5	271	78	13682	rna-XM_022962472.1,rna-XM_022965735.1,rna-XM_022966303.1,rna-XM_022975139.1,rna-XM_022963351.1,	0.106037
Biological process	aging	GO:0007568	3	0.020407	2.09071	10	839	78	13682	rna-XM_022969013.1,rna-XM_022964289.1,rna-XM_022981672.1,rna-XM_022972415.1,rna-XM_022968889.1,rna-XM_022973155.1,rna-XM_022967506.1,rna-XM_022975454.1,rna-XM_022974894.1,rna-XM_022975848.1,	0.112061
Biological process	regulation of protein modification by small protein conjugation or removal	GO:1903320	9	0.031889	2.8292	5	310	78	13682	rna-XM_022967086.1,rna-XM_022973774.1,rna-XM_022967912.1,rna-XM_022961496.1,rna-XM_022962751.1,	0.162738
