# Supplementary material for: Genome-Wide Identification and Stage-Specific Expression Profile Analysis Reveal the Function of Ribosomal Proteins for Oogenesis of Spodoptera litura
Source: Front Physiol. 2022 Jun 23;13:943205. doi: 10.3389/fphys.2022.943205 (PMC9259932; doi:10.3389/fphys.2022.943205)
Supplement: Supplementary file 9 [file DataSheet1.xlsx]

## Sheet: SlRps
Supplementary DataSheet 1: The rename and annotation of Rp genes in Sl (S. litura).
Gene_id	Rename_Gene_id	Annotation	Gene_name_&Gene_id	Gene_name
XP_022830974.1	SlRPSA-XP_022830974.1	40S ribosomal protein SA OS=Diaphorina citri OX=121845 PE=2 SV=1	SlRPSA-XP_022830974.1	SlRPSA
XP_022815404.1	SlRPS9-XP_022815404.1	40S ribosomal protein S9 OS=Drosophila yakuba OX=7245 GN=RpS9 PE=2 SV=1	SlRPS9-XP_022815404.1	SlRPS9
XP_022822828.1	SlRPS8-XP_022822828.1	40S ribosomal protein S8 OS=Apis mellifera OX=7460 GN=RpS8 PE=2 SV=2	SlRPS8-XP_022822828.1	SlRPS8
XP_022818519.1	SlRPS7-XP_022818519.1	40S ribosomal protein S7 OS=Manduca sexta OX=7130 GN=RpS7 PE=2 SV=1	SlRPS7-XP_022818519.1	SlRPS7
XP_022818518.1	SlRPS7-XP_022818518.1	40S ribosomal protein S7 OS=Manduca sexta OX=7130 GN=RpS7 PE=2 SV=1
XP_022824657.1	SlRPS6-XP_022824657.1	40S ribosomal protein S6 OS=Manduca sexta OX=7130 GN=RpS6 PE=2 SV=1	SlRPS6-XP_022824657.1	SlRPS6
XP_022827137.1	SlRPS5-XP_022827137.1	40S ribosomal protein S5 OS=Homo sapiens OX=9606 GN=RPS5 PE=1 SV=4	SlRPS5-XP_022827137.1	SlRPS5
XP_022836312.1	SlRPS4-XP_022836312.1	40S ribosomal protein S4 OS=Bombyx mori OX=7091 GN=RpS4 PE=2 SV=1	SlRPS4-XP_022836312.1	SlRPS4
XP_022836311.1	SlRPS4-XP_022836311.1	40S ribosomal protein S4 OS=Bombyx mori OX=7091 GN=RpS4 PE=2 SV=1
XP_022823680.1	SlRPS3-XP_022823680.1	40S ribosomal protein S3 OS=Canis lupus familiaris OX=9615 GN=RPS3 PE=1 SV=1	SlRPS3-XP_022823680.1	SlRPS3
XP_022824163.1	SlRPS3A-XP_022824163.1	40S ribosomal protein S3a OS=Bombyx mandarina OX=7092 PE=2 SV=1	SlRPS3Aa-XP_022824163.1	SlRPS3Aa
XP_022822750.1	SlRPS3A-XP_022822750.1	40S ribosomal protein S3a OS=Bombyx mandarina OX=7092 PE=2 SV=1	SlRPS3Ab-XP_022822750.1	SlRPS3Ab
XP_022828281.1	SlRPS30-XP_022828281.1	40S ribosomal protein S30 OS=Cricetulus griseus OX=10029 GN=FAU PE=3 SV=1	SlRPS30-XP_022828281.1	SlRPS30
XP_022828280.1	SlRPS30-XP_022828280.1	40S ribosomal protein S30 OS=Cricetulus griseus OX=10029 GN=FAU PE=3 SV=1
XP_022829542.1	SlRPS2-XP_022829542.1	40S ribosomal protein S2 OS=Urechis caupo OX=6431 GN=RPS2 PE=2 SV=1	SlRPS2-XP_022829542.1	SlRPS2
XP_022817892.1	SlRPS29-XP_022817892.1	40S ribosomal protein S29 OS=Bombyx mori OX=7091 GN=RpS29 PE=3 SV=1	SlRPS29-XP_022817892.1	SlRPS29
XP_022834897.1	SlRPS28-XP_022834897.1	40S ribosomal protein S28 OS=Papilio dardanus OX=77259 GN=RpS28 PE=3 SV=1	SlRPS28a-XP_022834897.1	SlRPS28a
XP_022830450.1	SlRPS28-XP_022830450.1	40S ribosomal protein S28 OS=Papilio dardanus OX=77259 GN=RpS28 PE=3 SV=1	SlRPS28b-XP_022830450.1	SlRPS28b
XP_022834025.1	SlRPS27-XP_022834025.1	40S ribosomal protein S27 OS=Homo sapiens OX=9606 GN=RPS27 PE=1 SV=3	SlRPS27-XP_022834025.1	SlRPS27
XP_022827890.1	SlRPS27A-XP_022827890.1	Ubiquitin-40S ribosomal protein S27a OS=Manduca sexta OX=7130 PE=2 SV=2	SlRPS27A-XP_022827890.1	SlRPS27A
XP_022823274.1	SlRPS26-XP_022823274.1	40S ribosomal protein S26 OS=Drosophila melanogaster OX=7227 GN=RpS26 PE=1 SV=1	SlRPS26-XP_022823274.1	SlRPS26
XP_022817782.1	SlRPS25-XP_022817782.1	40S ribosomal protein S25 OS=Drosophila melanogaster OX=7227 GN=RpS25 PE=1 SV=3	SlRPS25-XP_022817782.1	SlRPS25
XP_022830907.1	SlRPS24-XP_022830907.1	40S ribosomal protein S24 OS=Ictalurus punctatus OX=7998 GN=rps24 PE=2 SV=1	SlRPS24-XP_022830907.1	SlRPS24
XP_022821430.1	SlRPS23-XP_022821430.1	40S ribosomal protein S23 OS=Spodoptera frugiperda OX=7108 GN=RpS23 PE=2 SV=1	SlRPS23-XP_022821430.1	SlRPS23
XP_022817024.1	SlRPS21-XP_022817024.1	40S ribosomal protein S21 OS=Spodoptera frugiperda OX=7108 GN=RpS21 PE=3 SV=1	SlRPS21-XP_022817024.1	SlRPS21
XP_022818679.1	SlRPS20-XP_022818679.1	40S ribosomal protein S20 OS=Bos taurus OX=9913 GN=RPS20 PE=3 SV=1	SlRPS20-XP_022818679.1	SlRPS20
XP_022826716.1	SlRPS19-XP_022826716.1	40S ribosomal protein S19 OS=Argopecten irradians OX=31199 GN=RPS19 PE=2 SV=1	SlRPS19-XP_022826716.1	SlRPS19
XP_022821133.1	SlRPS18-XP_022821133.1	40S ribosomal protein S18 OS=Drosophila melanogaster OX=7227 GN=RpS18 PE=1 SV=1	SlRPS18-XP_022821133.1	SlRPS18
XP_022824785.1	SlRPS17-XP_022824785.1	40S ribosomal protein S17 OS=Drosophila melanogaster OX=7227 GN=RpS17 PE=1 SV=2	SlRPS17-XP_022824785.1	SlRPS17
XP_022823748.1	SlRPS16-XP_022823748.1	40S ribosomal protein S16 OS=Drosophila melanogaster OX=7227 GN=RpS16 PE=1 SV=1	SlRPS16-XP_022823748.1	SlRPS16
XP_022823747.1	SlRPS16-XP_022823747.1	40S ribosomal protein S16 OS=Drosophila melanogaster OX=7227 GN=RpS16 PE=1 SV=1
XP_022824781.1	SlRPS15-XP_022824781.1	40S ribosomal protein S15 OS=Gallus gallus OX=9031 GN=RPS15 PE=2 SV=2	SlRPS15-XP_022824781.1	SlRPS15
XP_022820057.1	SlRPS15A-XP_022820057.1	40S ribosomal protein S15a OS=Drosophila yakuba OX=7245 GN=RpS15Aa PE=2 SV=3	SlRPS15A-XP_022820057.1	SlRPS15A
XP_022825596.1	SlRPS14-XP_022825596.1	40S ribosomal protein S14a OS=Drosophila melanogaster OX=7227 GN=RpS14a PE=1 SV=1	SlRPS14-XP_022825596.1	SlRPS14
XP_022827875.1	SlRPS13-XP_022827875.1	40S ribosomal protein S13 OS=Plutella xylostella OX=51655 GN=RpS13 PE=2 SV=3	SlRPS13-XP_022827875.1	SlRPS13
XP_022818241.1	SlRPS12-XP_022818241.1	40S ribosomal protein S12 OS=Bos taurus OX=9913 GN=RPS12 PE=2 SV=1	SlRPS12-XP_022818241.1	SlRPS12
XP_022837440.1	SlRPS11-XP_022837440.1	40S ribosomal protein S11 OS=Homo sapiens OX=9606 GN=RPS11 PE=1 SV=3	SlRPS11-XP_022837440.1	SlRPS11
XP_022837439.1	SlRPS11-XP_022837439.1	40S ribosomal protein S11 OS=Homo sapiens OX=9606 GN=RPS11 PE=1 SV=3
XP_022828923.1	SlRPS10-XP_022828923.1	40S ribosomal protein S10b OS=Drosophila melanogaster OX=7227 GN=RpS10b PE=1 SV=2	SlRPS10-XP_022828923.1	SlRPS10
XP_022831736.1	SlRPLP2-XP_022831736.1	60S acidic ribosomal protein P2 OS=Homo sapiens OX=9606 GN=RPLP2 PE=1 SV=1	SlRPLP2-XP_022831736.1	SlRPLP2
XP_022828292.1	SlRPLP1-XP_022828292.1	60S acidic ribosomal protein P1 OS=Caenorhabditis elegans OX=6239 GN=rla-1 PE=3 SV=2	SlRPLP1-XP_022828292.1	SlRPLP1
XP_022824544.1	SlRPLP0-XP_022824544.1	60S acidic ribosomal protein P0 OS=Ceratitis capitata OX=7213 GN=RpLP0 PE=3 SV=1	SlRPLP0-XP_022824544.1	SlRPLP0
XP_022814947.1	SlRPL9-XP_022814947.1	60S ribosomal protein L9 OS=Drosophila melanogaster OX=7227 GN=RpL9 PE=1 SV=2
XP_022814946.1	SlRPL9-XP_022814946.1	60S ribosomal protein L9 OS=Drosophila melanogaster OX=7227 GN=RpL9 PE=1 SV=2	SlRPL9-XP_022814946.1	SlRPL9
XP_022825658.1	SlRPL8-XP_022825658.1	60S ribosomal protein L8 OS=Spodoptera frugiperda OX=7108 GN=RpL8 PE=2 SV=1	SlRPL8-XP_022825658.1	SlRPL8
XP_022818240.1	SlRPL7-XP_022818240.1	60S ribosomal protein L7 OS=Caenorhabditis elegans OX=6239 GN=rpl-7 PE=3 SV=1	SlRPL7-XP_022818240.1	SlRPL7
XP_022826267.1	SlRPL7A-XP_022826267.1	60S ribosomal protein L7a OS=Anopheles gambiae OX=7165 GN=RpL7A PE=3 SV=2	SlRPL7A-XP_022826267.1	SlRPL7A
XP_022831617.1	SlRPL6-XP_022831617.1	60S ribosomal protein L6 OS=Sus scrofa OX=9823 GN=RPL6 PE=1 SV=3
XP_022831616.1	SlRPL6-XP_022831616.1	60S ribosomal protein L6 OS=Sus scrofa OX=9823 GN=RPL6 PE=1 SV=3	SlRPL6-XP_022831616.1	SlRPL6
XP_022825463.1	SlRPL5-XP_022825463.1	60S ribosomal protein L5 OS=Drosophila melanogaster OX=7227 GN=RpL5 PE=1 SV=2	SlRPL5-XP_022825463.1	SlRPL5
XP_022830662.1	SlRPL4-XP_022830662.1	60S ribosomal protein L4-B OS=Xenopus laevis OX=8355 GN=rpl4-b PE=2 SV=2	SlRPL4-XP_022830662.1	SlRPL4
XP_022814991.1	SlRPL40-XP_022814991.1	Ubiquitin-60S ribosomal protein L40 OS=Bos taurus OX=9913 GN=UBA52 PE=1 SV=2	SlRPL40-XP_022814991.1	SlRPL40
XP_022820842.1	SlRPL3-XP_022820842.1	60S ribosomal protein L3 OS=Mus musculus OX=10090 GN=Rpl3 PE=1 SV=3	SlRPL3-XP_022820842.1	SlRPL3
XP_022829640.1	SlRPL39-XP_022829640.1	60S ribosomal protein L39 OS=Spodoptera frugiperda OX=7108 GN=RpL39 PE=3 SV=1	SlRPL39-XP_022829640.1	SlRPL39
XP_022835041.1	SlRPL38-XP_022835041.1	60S ribosomal protein L38 OS=Bombyx mori OX=7091 GN=RpL38 PE=3 SV=1	SlRPL38-XP_022835041.1	SlRPL38
XP_022816704.1	SlRPL37-XP_022816704.1	Probable 60S ribosomal protein L37-A OS=Drosophila melanogaster OX=7227 GN=RpL37a PE=1 SV=1	SlRPL37-XP_022816704.1	SlRPL37
XP_022822835.1	SlRPL37A-XP_022822835.1	60S ribosomal protein L37a OS=Cryptochiton stelleri OX=6655 GN=RPL37A PE=3 SV=3	SlRPL37A-XP_022822835.1	SlRPL37A
XP_022824510.1	SlRPL36-XP_022824510.1	60S ribosomal protein L36 OS=Homo sapiens OX=9606 GN=RPL36 PE=1 SV=3	SlRPL36-XP_022824510.1	SlRPL36
XP_022814294.1	SlRPL36A-XP_022814294.1	60S ribosomal protein L36a OS=Danio rerio OX=7955 GN=rpl36a PE=3 SV=2	SlRPL36A-XP_022814294.1	SlRPL36A
XP_022820700.1	SlRPL35-XP_022820700.1	60S ribosomal protein L35 OS=Rattus norvegicus OX=10116 GN=Rpl35 PE=1 SV=3	SlRPL35-XP_022820700.1	SlRPL35
XP_022828226.1	SlRPL35A-XP_022828226.1	60S ribosomal protein L35a OS=Macaca fascicularis OX=9541 GN=RPL35A PE=3 SV=1	SlRPL35Aa-XP_022828226.1	SlRPL35Aa
XP_022828218.1	SlRPL35A-XP_022828218.1	60S ribosomal protein L35a OS=Macaca fascicularis OX=9541 GN=RPL35A PE=3 SV=1	SlRPL35Ab-XP_022828218.1	SlRPL35Ab
XP_022823161.1	SlRPL34-XP_022823161.1	60S ribosomal protein L34 OS=Ochlerotatus triseriatus OX=7162 GN=RpL34 PE=2 SV=3	SlRPL34-XP_022823161.1	SlRPL34
XP_022819119.1	SlRPL32-XP_022819119.1	60S ribosomal protein L32 OS=Apis mellifera OX=7460 GN=RpL32 PE=2 SV=1	SlRPL32-XP_022819119.1	SlRPL32
XP_022829618.1	SlRPL31-XP_022829618.1	60S ribosomal protein L31 OS=Spodoptera frugiperda OX=7108 GN=RpL31 PE=2 SV=1	SlRPL31-XP_022829618.1	SlRPL31
XP_022828183.1	SlRPL30-XP_022828183.1	60S ribosomal protein L30 OS=Bos taurus OX=9913 GN=RPL30 PE=3 SV=3	SlRPL30-XP_022828183.1	SlRPL30
XP_022831222.1	SlRPL29-XP_022831222.1	60S ribosomal protein L29 OS=Bos taurus OX=9913 GN=RPL29 PE=2 SV=3	SlRPL29-XP_022831222.1	SlRPL29
XP_022836710.1	SlRPL28-XP_022836710.1	60S ribosomal protein L28 OS=Drosophila melanogaster OX=7227 GN=RpL28 PE=1 SV=1	SlRPL28-XP_022836710.1	SlRPL28
XP_022814139.1	SlRPL27-XP_022814139.1	60S ribosomal protein L27 OS=Cervus nippon OX=9863 GN=RPL27 PE=2 SV=2
XP_022814138.1	SlRPL27-XP_022814138.1	60S ribosomal protein L27 OS=Cervus nippon OX=9863 GN=RPL27 PE=2 SV=2	SlRPL27-XP_022814138.1	SlRPL27
XP_022829652.1	SlRPL27A-XP_022829652.1	60S ribosomal protein L27a OS=Rattus norvegicus OX=10116 GN=Rpl27a PE=1 SV=3	SlRPL27A-XP_022829652.1	SlRPL27A
XP_022835244.1	SlRPL26-XP_022835244.1	60S ribosomal protein L26 OS=Bos taurus OX=9913 GN=RPL26 PE=2 SV=1	SlRPL26-XP_022835244.1	SlRPL26
XP_022831071.1	SlRPL24-XP_022831071.1	60S ribosomal protein L24 OS=Plutella xylostella OX=51655 GN=RpL24 PE=2 SV=1	SlRPL24a-XP_022831071.1	SlRPL24a
XP_022825656.1	SlRPL24-XP_022825656.1	60S ribosomal protein L24 OS=Plutella xylostella OX=51655 GN=RpL24 PE=2 SV=1	SlRPL24b-XP_022825656.1	SlRPL24b
XP_022817264.1	SlRPL23-XP_022817264.1	60S ribosomal protein L23 OS=Drosophila melanogaster OX=7227 GN=RpL23 PE=1 SV=2	SlRPL23-XP_022817264.1	SlRPL23
XP_022819954.1	SlRPL23A-XP_022819954.1	60S ribosomal protein L23a OS=Homo sapiens OX=9606 GN=RPL23A PE=1 SV=1	SlRPL23A-XP_022819954.1	SlRPL23A
XP_022831263.1	SlRPL22-XP_022831263.1	60S ribosomal protein L22 OS=Ictalurus punctatus OX=7998 GN=rpl22 PE=2 SV=3	SlRPL22-XP_022831263.1	SlRPL22
XP_022829639.1	SlRPL21-XP_022829639.1	60S ribosomal protein L21 OS=Sus scrofa OX=9823 GN=RPL21 PE=1 SV=3	SlRPL21-XP_022829639.1	SlRPL21
XP_022821503.1	SlRPL19-XP_022821503.1	60S ribosomal protein L19 OS=Xenopus laevis OX=8355 GN=rpl19 PE=2 SV=1	SlRPL19-XP_022821503.1	SlRPL19
XP_022828006.1	SlRPL18A-XP_022828006.1	60S ribosomal protein L18a OS=Drosophila melanogaster OX=7227 GN=RpL18A PE=1 SV=1	SlRPL18A-XP_022828006.1	SlRPL18A
XP_022824820.1	SlRPL17-XP_022824820.1	60S ribosomal protein L17 OS=Bombyx mori OX=7091 GN=RpL17 PE=2 SV=1	SlRPL17-XP_022824820.1	SlRPL17
XP_022826124.1	SlRPL15-XP_022826124.1	60S ribosomal protein L15 OS=Anopheles gambiae OX=7165 GN=RpL15 PE=2 SV=3	SlRPL15-XP_022826124.1	SlRPL15
XP_022829781.1	SlRPL14-XP_022829781.1	60S ribosomal protein L14 OS=Drosophila melanogaster OX=7227 GN=RpL14 PE=1 SV=1	SlRPL14-XP_022829781.1	SlRPL14
XP_022822071.1	SlRPL13-XP_022822071.1	60S ribosomal protein L13 OS=Drosophila melanogaster OX=7227 GN=RpL13 PE=1 SV=1	SlRPL13-XP_022822071.1	SlRPL13
XP_022822645.1	SlRPL13A-XP_022822645.1	60S ribosomal protein L13a OS=Choristoneura parallela OX=106495 GN=RpL13A PE=2 SV=1	SlRPL13A-XP_022822645.1	SlRPL13A
XP_022833125.1	SlRPL12-XP_022833125.1	60S ribosomal protein L12 OS=Bos taurus OX=9913 GN=RPL12 PE=2 SV=1	SlRPL12-XP_022833125.1	SlRPL12
XP_022822854.1	SlRPL11-XP_022822854.1	60S ribosomal protein L11 OS=Drosophila melanogaster OX=7227 GN=RpL11 PE=1 SV=2	SlRPL11-XP_022822854.1	SlRPL11
XP_022819375.1	SlRPL10-XP_022819375.1	60S ribosomal protein L10 OS=Drosophila melanogaster OX=7227 GN=RpL10 PE=1 SV=1	SlRPL10-XP_022819375.1	SlRPL10
XP_022827063.1	SlRPL10A-XP_022827063.1	60S ribosomal protein L10a-2 OS=Drosophila melanogaster OX=7227 GN=RpL10Ab PE=1 SV=2	SlRPL10A-XP_022827063.1	SlRPL10A

## Sheet: BmRps
Supplementary DataSheet 1: The rename and annotation of Rp genes in Bm (B. mori).
Gene_id	Rename_Gene_id	Annotation	Gene_name_&Gene_id	Gene_name
XP_021204551.1	BmRPSA-XP_021204551.1	40S ribosomal protein SA OS=Bombyx mori OX=7091 PE=2 SV=1
NP_001106143.1	BmRPSA-NP_001106143.1	40S ribosomal protein SA OS=Bombyx mori OX=7091 PE=2 SV=1	BmRPSA-NP_001106143.1	BmRPSA
NP_001037265.1	BmRPS9-NP_001037265.1	40S ribosomal protein S9 OS=Drosophila melanogaster OX=7227 GN=RpS9 PE=1 SV=2	BmRPS9-NP_001037265.1	BmRPS9
NP_001037263.1	BmRPS8-NP_001037263.1	40S ribosomal protein S8 OS=Spodoptera frugiperda OX=7108 GN=RpS8 PE=2 SV=1	BmRPS8-NP_001037263.1	BmRPS8
XP_037873829.1	BmRPS7-XP_037873829.1	40S ribosomal protein S7 OS=Manduca sexta OX=7130 GN=RpS7 PE=2 SV=1
XP_037873828.1	BmRPS7-XP_037873828.1	40S ribosomal protein S7 OS=Manduca sexta OX=7130 GN=RpS7 PE=2 SV=1
NP_001037261.1	BmRPS7-NP_001037261.1	40S ribosomal protein S7 OS=Manduca sexta OX=7130 GN=RpS7 PE=2 SV=1	BmRPS7-NP_001037261.1	BmRPS7
XP_037869035.1	BmRPS6-XP_037869035.1	Ribosomal protein S6 kinase beta-1 OS=Homo sapiens OX=9606 GN=RPS6KB1 PE=1 SV=2	BmRPS6a-XP_037869035.1	BmRPS6a
XP_037869034.1	BmRPS6-XP_037869034.1	Ribosomal protein S6 kinase beta-1 OS=Homo sapiens OX=9606 GN=RPS6KB1 PE=1 SV=2
XP_012553185.1	BmRPS6-XP_012553185.1	Ribosomal protein S6 kinase alpha-3 OS=Mus musculus OX=10090 GN=Rps6ka3 PE=1 SV=2	BmRPS6b-XP_012553185.1	BmRPS6b
NP_001189457.1	BmRPS6-NP_001189457.1	Ribosomal protein S6 kinase alpha-3 OS=Homo sapiens OX=9606 GN=RPS6KA3 PE=1 SV=1	BmRPS6c-NP_001189457.1	BmRPS6c
NP_001124378.1	BmRPS6-NP_001124378.1	Ribosomal protein S6 kinase beta-1 OS=Homo sapiens OX=9606 GN=RPS6KB1 PE=1 SV=2
NP_001037566.1	BmRPS6-NP_001037566.1	40S ribosomal protein S6 OS=Manduca sexta OX=7130 GN=RpS6 PE=2 SV=1	BmRPS6d-NP_001037566.1	BmRPS6d
NP_001037259.1	BmRPS5-NP_001037259.1	40S ribosomal protein S5 OS=Bos taurus OX=9913 GN=RPS5 PE=2 SV=3	BmRPS5-NP_001037259.1	BmRPS5
NP_001037257.1	BmRPS4-NP_001037257.1	40S ribosomal protein S4 OS=Bombyx mori OX=7091 GN=RpS4 PE=2 SV=1	BmRPS4-NP_001037257.1	BmRPS4
NP_001037253.1	BmRPS3-NP_001037253.1	40S ribosomal protein S3 OS=Manduca sexta OX=7130 GN=RpS3 PE=2 SV=1	BmRPS3-NP_001037253.1	BmRPS3
NP_001037255.1	BmRPS3A-NP_001037255.1	40S ribosomal protein S3a OS=Bombyx mori OX=7091 PE=2 SV=1	BmRPS3A-NP_001037255.1	BmRPS3A
NP_001037281.1	BmRPS30-NP_001037281.1	40S ribosomal protein S30 OS=Bos taurus OX=9913 GN=FAU PE=3 SV=1	BmRPS30-NP_001037281.1	BmRPS30
XP_021204676.1	BmRPS2-XP_021204676.1	40S ribosomal protein S2 OS=Drosophila melanogaster OX=7227 GN=RpS2 PE=1 SV=2
NP_001037564.1	BmRPS2-NP_001037564.1	40S ribosomal protein S2 OS=Drosophila melanogaster OX=7227 GN=RpS2 PE=1 SV=2	BmRPS2-NP_001037564.1	BmRPS2
NP_001037279.1	BmRPS29-NP_001037279.1	40S ribosomal protein S29 OS=Bombyx mori OX=7091 GN=RpS29 PE=3 SV=1	BmRPS29-NP_001037279.1	BmRPS29
NP_001037680.1	BmRPS28-NP_001037680.1	40S ribosomal protein S28 OS=Bombyx mori OX=7091 GN=RpS28 PE=3 SV=1	BmRPS28-NP_001037680.1	BmRPS28
NP_001037277.1	BmRPS27-NP_001037277.1	40S ribosomal protein S27 OS=Bos taurus OX=9913 GN=RPS27 PE=3 SV=3	BmRPS27-NP_001037277.1	BmRPS27
NP_001091826.1	BmRPS27A-NP_001091826.1	Ubiquitin-40S ribosomal protein S27a OS=Manduca sexta OX=7130 PE=2 SV=2	BmRPS27A-NP_001091826.1	BmRPS27A
NP_001037520.1	BmRPS26-NP_001037520.1	40S ribosomal protein S26 OS=Anopheles gambiae OX=7165 GN=RpS26 PE=3 SV=2	BmRPS26-NP_001037520.1	BmRPS26
NP_001037275.1	BmRPS25-NP_001037275.1	40S ribosomal protein S25 OS=Spodoptera frugiperda OX=7108 GN=RpS25 PE=3 SV=1	BmRPS25-NP_001037275.1	BmRPS25
NP_001093077.1	BmRPS24-NP_001093077.1	40S ribosomal protein S24 OS=Spodoptera frugiperda OX=7108 GN=RpS24 PE=2 SV=1	BmRPS24-NP_001093077.1	BmRPS24
NP_001037273.1	BmRPS23-NP_001037273.1	40S ribosomal protein S23 OS=Papilio dardanus OX=77259 GN=RpS23 PE=2 SV=1	BmRPS23-NP_001037273.1	BmRPS23
NP_001037207.1	BmRPS21-NP_001037207.1	40S ribosomal protein S21 OS=Bombyx mori OX=7091 GN=RpS21 PE=3 SV=1	BmRPS21-NP_001037207.1	BmRPS21
NP_001091809.1	BmRPS20-NP_001091809.1	40S ribosomal protein S20 OS=Drosophila melanogaster OX=7227 GN=RpS20 PE=1 SV=1	BmRPS20-NP_001091809.1	BmRPS20
NP_001037271.1	BmRPS19-NP_001037271.1	40S ribosomal protein S19a OS=Drosophila melanogaster OX=7227 GN=RpS19a PE=1 SV=3	BmRPS19-NP_001037271.1	BmRPS19
XP_037877660.1	BmRPS18-XP_037877660.1	40S ribosomal protein S18 OS=Spodoptera frugiperda OX=7108 GN=RpS18 PE=2 SV=1	BmRPS18-XP_037877660.1	BmRPS18
NP_001037267.1	BmRPS17-NP_001037267.1	40S ribosomal protein S17 OS=Spodoptera frugiperda OX=7108 GN=RpS17 PE=2 SV=3	BmRPS17-NP_001037267.1	BmRPS17
NP_001037508.1	BmRPS16-NP_001037508.1	40S ribosomal protein S16 OS=Spodoptera frugiperda OX=7108 GN=RpS16 PE=2 SV=1	BmRPS16-NP_001037508.1	BmRPS16
NP_001037209.1	BmRPS15-NP_001037209.1	40S ribosomal protein S15 OS=Elaeis oleifera OX=80265 GN=RPS15 PE=2 SV=1	BmRPS15-NP_001037209.1	BmRPS15
XP_037869057.1	BmRPS15A-XP_037869057.1	40S ribosomal protein S15Aa OS=Drosophila melanogaster OX=7227 GN=RpS15Aa PE=1 SV=2
NP_001037570.1	BmRPS15A-NP_001037570.1	40S ribosomal protein S15Aa OS=Drosophila melanogaster OX=7227 GN=RpS15Aa PE=1 SV=2	BmRPS15A-NP_001037570.1	BmRPS15A
NP_001037114.1	BmRPS14-NP_001037114.1	40S ribosomal protein S14 OS=Bombyx mori OX=7091 GN=RpS14 PE=2 SV=1	BmRPS14-NP_001037114.1	BmRPS14
NP_001091754.1	BmRPS13-NP_001091754.1	40S ribosomal protein S13 OS=Spodoptera frugiperda OX=7108 GN=RpS13 PE=2 SV=3	BmRPS13-NP_001091754.1	BmRPS13
XP_012550525.1	BmRPS12-XP_012550525.1	40S ribosomal protein S12 OS=Drosophila melanogaster OX=7227 GN=RpS12 PE=1 SV=2
NP_001037568.1	BmRPS12-NP_001037568.1	40S ribosomal protein S12 OS=Drosophila melanogaster OX=7227 GN=RpS12 PE=1 SV=2	BmRPS12-NP_001037568.1	BmRPS12
NP_001106708.1	BmRPS11-NP_001106708.1	40S ribosomal protein S11 OS=Bos taurus OX=9913 GN=RPS11 PE=2 SV=3
NP_001037111.1	BmRPS11-NP_001037111.1	40S ribosomal protein S11 OS=Bos taurus OX=9913 GN=RPS11 PE=2 SV=3	BmRPS11-NP_001037111.1	BmRPS11
XP_037870676.1	BmRPS10-XP_037870676.1	40S ribosomal protein S10 OS=Spodoptera frugiperda OX=7108 GN=RpS10 PE=2 SV=1
XP_021204675.1	BmRPS10-XP_021204675.1	40S ribosomal protein S10 OS=Spodoptera frugiperda OX=7108 GN=RpS10 PE=2 SV=1
XP_021204674.1	BmRPS10-XP_021204674.1	40S ribosomal protein S10 OS=Spodoptera frugiperda OX=7108 GN=RpS10 PE=2 SV=1
NP_001037524.1	BmRPS10-NP_001037524.1	40S ribosomal protein S10 OS=Spodoptera frugiperda OX=7108 GN=RpS10 PE=2 SV=1	BmRPS10-NP_001037524.1	BmRPS10
XP_037872124.1	BmRPLP2-XP_037872124.1	60S acidic ribosomal protein P2 OS=Drosophila melanogaster OX=7227 GN=RpLP2 PE=1 SV=1
NP_001037213.1	BmRPLP2-NP_001037213.1	60S acidic ribosomal protein P2 OS=Drosophila melanogaster OX=7227 GN=RpLP2 PE=1 SV=1	BmRPLP2-NP_001037213.1	BmRPLP2
NP_001091750.1	BmRPLP1-NP_001091750.1	60S acidic ribosomal protein P1 OS=Drosophila melanogaster OX=7227 GN=RpLP1 PE=1 SV=2	BmRPLP1-NP_001091750.1	BmRPLP1
NP_001037123.1	BmRPLP0-NP_001037123.1	60S acidic ribosomal protein P0 OS=Drosophila melanogaster OX=7227 GN=RpLP0 PE=1 SV=1	BmRPLP0-NP_001037123.1	BmRPLP0
XP_012548545.1	BmRPL9-XP_012548545.1	60S ribosomal protein L9 OS=Spodoptera frugiperda OX=7108 GN=RpL9 PE=2 SV=1
NP_001037144.1	BmRPL9-NP_001037144.1	60S ribosomal protein L9 OS=Spodoptera frugiperda OX=7108 GN=RpL9 PE=2 SV=1	BmRPL9-NP_001037144.1	BmRPL9
XP_037871532.1	BmRPL8-XP_037871532.1	60S ribosomal protein L8 OS=Mamestra brassicae OX=55057 GN=RpL8 PE=2 SV=1
NP_001037141.1	BmRPL8-NP_001037141.1	60S ribosomal protein L8 OS=Mamestra brassicae OX=55057 GN=RpL8 PE=2 SV=1	BmRPL8-NP_001037141.1	BmRPL8
XP_021206893.1	BmRPL7-XP_021206893.1	60S ribosomal protein L7 OS=Drosophila melanogaster OX=7227 GN=RpL7 PE=1 SV=2
XP_021206888.1	BmRPL7-XP_021206888.1	60S ribosomal protein L7 OS=Drosophila melanogaster OX=7227 GN=RpL7 PE=1 SV=2
NP_001037135.1	BmRPL7-NP_001037135.1	60S ribosomal protein L7 OS=Drosophila melanogaster OX=7227 GN=RpL7 PE=1 SV=2	BmRPL7-NP_001037135.1	BmRPL7
NP_001037138.1	BmRPL7A-NP_001037138.1	60S ribosomal protein L7a OS=Drosophila melanogaster OX=7227 GN=RpL7A PE=1 SV=2	BmRPL7A-NP_001037138.1	BmRPL7A
XP_021205371.1	BmRPL6-XP_021205371.1	60S ribosomal protein L6 OS=Rattus norvegicus OX=10116 GN=Rpl6 PE=1 SV=5
XP_012548071.1	BmRPL6-XP_012548071.1	60S ribosomal protein L6 OS=Rattus norvegicus OX=10116 GN=Rpl6 PE=1 SV=5
XP_012548070.1	BmRPL6-XP_012548070.1	60S ribosomal protein L6 OS=Rattus norvegicus OX=10116 GN=Rpl6 PE=1 SV=5
NP_001037132.1	BmRPL6-NP_001037132.1	60S ribosomal protein L6 OS=Chinchilla lanigera OX=34839 GN=RPL6 PE=2 SV=3	BmRPL6-NP_001037132.1	BmRPL6
NP_001037008.1	BmRPL5-NP_001037008.1	60S ribosomal protein L5 OS=Bombyx mori OX=7091 GN=RpL5 PE=2 SV=1	BmRPL5-NP_001037008.1	BmRPL5
XP_012547303.1	BmRPL4-XP_012547303.1	60S ribosomal protein L4 OS=Drosophila melanogaster OX=7227 GN=RpL4 PE=1 SV=2
NP_001037129.1	BmRPL4-NP_001037129.1	60S ribosomal protein L4 OS=Drosophila melanogaster OX=7227 GN=RpL4 PE=1 SV=2	BmRPL4-NP_001037129.1	BmRPL4
NP_001035914.1	BmRPL41-NP_001035914.1	No Hit Found	BmRPL41-NP_001035914.1	BmRPL41
NP_001037372.1	BmRPL40-NP_001037372.1	Ubiquitin-60S ribosomal protein L40 OS=Drosophila melanogaster OX=7227 GN=RpL40 PE=1 SV=2	BmRPL40-NP_001037372.1	BmRPL40
NP_001037126.1	BmRPL3-NP_001037126.1	60S ribosomal protein L3 OS=Drosophila melanogaster OX=7227 GN=RpL3 PE=1 SV=3	BmRPL3-NP_001037126.1	BmRPL3
NP_001037251.1	BmRPL39-NP_001037251.1	60S ribosomal protein L39 OS=Plutella xylostella OX=51655 GN=RpL39 PE=3 SV=1	BmRPL39-NP_001037251.1	BmRPL39
XP_012545585.1	BmRPL38-XP_012545585.1	60S ribosomal protein L38 OS=Bombyx mori OX=7091 GN=RpL38 PE=3 SV=1
NP_001037554.1	BmRPL38-NP_001037554.1	60S ribosomal protein L38 OS=Bombyx mori OX=7091 GN=RpL38 PE=3 SV=1	BmRPL38-NP_001037554.1	BmRPL38
NP_001037247.1	BmRPL37-NP_001037247.1	60S ribosomal protein L37 OS=Spodoptera frugiperda OX=7108 GN=RpL37 PE=3 SV=3	BmRPL37-NP_001037247.1	BmRPL37
NP_001037249.1	BmRPL37A-NP_001037249.1	60S ribosomal protein L37a OS=Drosophila melanogaster OX=7227 GN=RpL37A PE=1 SV=3	BmRPL37A-NP_001037249.1	BmRPL37A
NP_001037245.1	BmRPL36-NP_001037245.1	60S ribosomal protein L36 OS=Drosophila melanogaster OX=7227 GN=RpL36 PE=1 SV=1	BmRPL36-NP_001037245.1	BmRPL36
NP_001091753.1	BmRPL36A-NP_001091753.1	60S ribosomal protein L44 OS=Ochlerotatus triseriatus OX=7162 GN=RpL44 PE=3 SV=3	BmRPL36A-NP_001091753.1	BmRPL36A
NP_001037241.1	BmRPL35-NP_001037241.1	60S ribosomal protein L35 OS=Mus musculus OX=10090 GN=Rpl35 PE=1 SV=1	BmRPL35-NP_001037241.1	BmRPL35
XP_037871533.1	BmRPL35A-XP_037871533.1	60S ribosomal protein L35a OS=Ictalurus punctatus OX=7998 GN=rpl35a PE=3 SV=1
NP_001037243.1	BmRPL35A-NP_001037243.1	60S ribosomal protein L35a OS=Ictalurus punctatus OX=7998 GN=rpl35a PE=3 SV=1	BmRPL35A-NP_001037243.1	BmRPL35A
XP_012543928.1	BmRPL34-XP_012543928.1	60S ribosomal protein L34 OS=Aedes albopictus OX=7160 GN=RpL34 PE=2 SV=2
NP_001093076.1	BmRPL34-NP_001093076.1	60S ribosomal protein L34 OS=Aedes albopictus OX=7160 GN=RpL34 PE=2 SV=2	BmRPL34-NP_001093076.1	BmRPL34
NP_001091752.1	BmRPL32-NP_001091752.1	60S ribosomal protein L32 OS=Spodoptera frugiperda OX=7108 GN=RpL32 PE=2 SV=1	BmRPL32-NP_001091752.1	BmRPL32
NP_001091751.1	BmRPL31-NP_001091751.1	60S ribosomal protein L31 OS=Heliothis virescens OX=7102 GN=RpL31 PE=2 SV=1	BmRPL31-NP_001091751.1	BmRPL31
XP_012547758.1	BmRPL30-XP_012547758.1	60S ribosomal protein L30 OS=Spodoptera frugiperda OX=7108 GN=RpL30 PE=3 SV=1
NP_001037239.1	BmRPL30-NP_001037239.1	60S ribosomal protein L30 OS=Spodoptera frugiperda OX=7108 GN=RpL30 PE=3 SV=1	BmRPL30-NP_001037239.1	BmRPL30
NP_001037518.1	BmRPL29-NP_001037518.1	60S ribosomal protein L29 OS=Drosophila melanogaster OX=7227 GN=RpL29 PE=1 SV=1	BmRPL29-NP_001037518.1	BmRPL29
NP_001037237.1	BmRPL28-NP_001037237.1	60S ribosomal protein L28 OS=Spodoptera frugiperda OX=7108 GN=RpL28 PE=2 SV=1	BmRPL28-NP_001037237.1	BmRPL28
XP_021201937.1	BmRPL27-XP_021201937.1	60S ribosomal protein L27 OS=Bos taurus OX=9913 GN=RPL27 PE=2 SV=2
XP_012553377.1	BmRPL27-XP_012553377.1	60S ribosomal protein L27 OS=Bos taurus OX=9913 GN=RPL27 PE=2 SV=2
XP_012553376.1	BmRPL27-XP_012553376.1	60S ribosomal protein L27 OS=Bos taurus OX=9913 GN=RPL27 PE=2 SV=2
NP_001037235.1	BmRPL27-NP_001037235.1	60S ribosomal protein L27 OS=Bos taurus OX=9913 GN=RPL27 PE=2 SV=2	BmRPL27-NP_001037235.1	BmRPL27
NP_001037522.1	BmRPL27A-NP_001037522.1	60S ribosomal protein L27a OS=Xenopus laevis OX=8355 GN=rpl27a PE=2 SV=2	BmRPL27A-NP_001037522.1	BmRPL27A
XP_021203193.1	BmRPL26-XP_021203193.1	60S ribosomal protein L26 OS=Littorina littorea OX=31216 GN=RPL26 PE=2 SV=1
NP_001037233.1	BmRPL26-NP_001037233.1	60S ribosomal protein L26 OS=Littorina littorea OX=31216 GN=RPL26 PE=2 SV=1	BmRPL26-NP_001037233.1	BmRPL26
NP_001037231.1	BmRPL24-NP_001037231.1	60S ribosomal protein L24 OS=Plutella xylostella OX=51655 GN=RpL24 PE=2 SV=1	BmRPL24-NP_001037231.1	BmRPL24
NP_001037227.1	BmRPL23-NP_001037227.1	60S ribosomal protein L23 OS=Aedes aegypti OX=7159 GN=RpL23-A PE=2 SV=1	BmRPL23-NP_001037227.1	BmRPL23
NP_001037229.1	BmRPL23A-NP_001037229.1	60S ribosomal protein L23a OS=Bos taurus OX=9913 GN=RPL23A PE=2 SV=1	BmRPL23A-NP_001037229.1	BmRPL23A
NP_001037225.1	BmRPL22-NP_001037225.1	60S ribosomal protein L22 OS=Tripneustes gratilla OX=7673 GN=RPL22 PE=2 SV=1	BmRPL22-NP_001037225.1	BmRPL22
XP_037870668.1	BmRPL21-XP_037870668.1	60S ribosomal protein L21 OS=Homo sapiens OX=9606 GN=RPL21 PE=1 SV=2
NP_001037223.1	BmRPL21-NP_001037223.1	60S ribosomal protein L21 OS=Homo sapiens OX=9606 GN=RPL21 PE=1 SV=2	BmRPL21-NP_001037223.1	BmRPL21
NP_001040151.1	BmRPL20-NP_001040151.1	39S ribosomal protein L20, mitochondrial OS=Mus musculus OX=10090 GN=Mrpl20 PE=1 SV=1	BmRPL20-NP_001040151.1	BmRPL20
XP_004926849.1	BmRPL1-XP_004926849.1	39S ribosomal protein L1, mitochondrial OS=Mus musculus OX=10090 GN=Mrpl1 PE=1 SV=2	BmRPL1-XP_004926849.1	BmRPL1
NP_001037221.1	BmRPL19-NP_001037221.1	60S ribosomal protein L19 OS=Drosophila melanogaster OX=7227 GN=RpL19 PE=1 SV=2	BmRPL19-NP_001037221.1	BmRPL19
NP_001037217.1	BmRPL18-NP_001037217.1	60S ribosomal protein L18 OS=Bombyx mori OX=7091 GN=RpL18 PE=2 SV=1	BmRPL18-NP_001037217.1	BmRPL18
NP_001037219.1	BmRPL18A-NP_001037219.1	60S ribosomal protein L18a OS=Spodoptera frugiperda OX=7108 GN=RpL18A PE=2 SV=1	BmRPL18A-NP_001037219.1	BmRPL18A
XP_021203293.1	BmRPL17-XP_021203293.1	60S ribosomal protein L17 OS=Bombyx mori OX=7091 GN=RpL17 PE=2 SV=1
XP_012545340.1	BmRPL17-XP_012545340.1	60S ribosomal protein L17 OS=Bombyx mori OX=7091 GN=RpL17 PE=2 SV=1
NP_001037165.1	BmRPL17-NP_001037165.1	60S ribosomal protein L17 OS=Bombyx mori OX=7091 GN=RpL17 PE=2 SV=1	BmRPL17-NP_001037165.1	BmRPL17
XP_021206504.1	BmRPL15-XP_021206504.1	60S ribosomal protein L15 OS=Anopheles gambiae OX=7165 GN=RpL15 PE=2 SV=3
XP_012549564.1	BmRPL15-XP_012549564.1	60S ribosomal protein L15 OS=Anopheles gambiae OX=7165 GN=RpL15 PE=2 SV=3
NP_001037162.1	BmRPL15-NP_001037162.1	60S ribosomal protein L15 OS=Anopheles gambiae OX=7165 GN=RpL15 PE=2 SV=3	BmRPL15-NP_001037162.1	BmRPL15
XP_021208659.2	BmRPL14-XP_021208659.2	60S ribosomal protein L14 OS=Drosophila virilis OX=7244 GN=RpL14 PE=3 SV=1
XP_021208658.2	BmRPL14-XP_021208658.2	60S ribosomal protein L14 OS=Drosophila virilis OX=7244 GN=RpL14 PE=3 SV=1
NP_001037159.1	BmRPL14-NP_001037159.1	60S ribosomal protein L14 OS=Drosophila virilis OX=7244 GN=RpL14 PE=3 SV=1	BmRPL14-NP_001037159.1	BmRPL14
NP_001037153.1	BmRPL13-NP_001037153.1	60S ribosomal protein L13 OS=Spodoptera frugiperda OX=7108 GN=RpL13 PE=2 SV=1	BmRPL13-NP_001037153.1	BmRPL13
NP_001037156.1	BmRPL13A-NP_001037156.1	60S ribosomal protein L13a OS=Choristoneura parallela OX=106495 GN=RpL13A PE=2 SV=1	BmRPL13A-NP_001037156.1	BmRPL13A
NP_001037150.1	BmRPL12-NP_001037150.1	60S ribosomal protein L12 OS=Rattus norvegicus OX=10116 GN=Rpl12 PE=2 SV=1	BmRPL12-NP_001037150.1	BmRPL12
NP_001037215.1	BmRPL11-NP_001037215.1	60S ribosomal protein L11 OS=Drosophila melanogaster OX=7227 GN=RpL11 PE=1 SV=2	BmRPL11-NP_001037215.1	BmRPL11
NP_001037048.1	BmRPL10-NP_001037048.1	60S ribosomal protein L10 OS=Bombyx mandarina OX=7092 GN=RpL10 PE=2 SV=1	BmRPL10-NP_001037048.1	BmRPL10
NP_001037147.1	BmRPL10A-NP_001037147.1	60S ribosomal protein L10a OS=Spodoptera frugiperda OX=7108 GN=RpL10A PE=2 SV=1	BmRPL10A-NP_001037147.1	BmRPL10A

## Sheet: SfRps
Supplementary DataSheet 1: The rename and annotation of Rp genes in Sf (S. frugiperda).
Gene_id	Rename_Gene_id	Annotation	Gene_name_&Gene_id	Gene_name
XP_035435149.1	SfRPS9-XP_035435149.1	40S ribosomal protein S9 OS=Drosophila melanogaster OX=7227 GN=RpS9 PE=1 SV=2	SfRPS9-XP_035435149.1	SfRPS9
XP_035430398.1	SfRPS8-XP_035430398.1	40S ribosomal protein S8 OS=Spodoptera frugiperda OX=7108 GN=RpS8 PE=2 SV=1	SfRPS8-XP_035430398.1	SfRPS8
XP_035452243.1	SfRPS7-XP_035452243.1	40S ribosomal protein S7 OS=Spodoptera frugiperda OX=7108 GN=RpS7 PE=2 SV=1	SfRPS7-XP_035452243.1	SfRPS7
XP_035452244.1	SfRPS7-XP_035452244.1	40S ribosomal protein S7 OS=Spodoptera frugiperda OX=7108 GN=RpS7 PE=2 SV=1
XP_035452245.1	SfRPS7-XP_035452245.1	40S ribosomal protein S7 OS=Spodoptera frugiperda OX=7108 GN=RpS7 PE=2 SV=1
XP_035446973.1	SfRPS6-XP_035446973.1	40S ribosomal protein S6 OS=Spodoptera frugiperda OX=7108 GN=RpS6 PE=2 SV=1
XP_035446974.1	SfRPS6-XP_035446974.1	40S ribosomal protein S6 OS=Spodoptera frugiperda OX=7108 GN=RpS6 PE=2 SV=1	SfRPS6-XP_035446974.1	SfRPS6
XP_035429421.1	SfRPS5-XP_035429421.1	40S ribosomal protein S5 OS=Bos taurus OX=9913 GN=RPS5 PE=2 SV=3	SfRPS5-XP_035429421.1	SfRPS5
XP_035458032.1	SfRPS4-XP_035458032.1	40S ribosomal protein S4 OS=Spodoptera frugiperda OX=7108 GN=RpS4 PE=2 SV=1
XP_035458033.1	SfRPS4-XP_035458033.1	40S ribosomal protein S4 OS=Spodoptera frugiperda OX=7108 GN=RpS4 PE=2 SV=1	SfRPS4a-XP_035458033.1	SfRPS4a
XP_035428725.1	SfRPS4-XP_035428725.1	40S ribosomal protein S4 OS=Spodoptera frugiperda OX=7108 GN=RpS4 PE=2 SV=1	SfRPS4b-XP_035428725.1	SfRPS4b
XP_035456172.1	SfRPS3A-XP_035456172.1	40S ribosomal protein S3a OS=Spodoptera frugiperda OX=7108 PE=2 SV=1	SfRPS3A-XP_035456172.1	SfRPS3A
XP_035450735.1	SfRPS30-XP_035450735.1	40S ribosomal protein S30 OS=Bos taurus OX=9913 GN=FAU PE=3 SV=1
XP_035450734.1	SfRPS30-XP_035450734.1	40S ribosomal protein S30 OS=Bos taurus OX=9913 GN=FAU PE=3 SV=1	SfRPS30-XP_035450734.1	SfRPS30
XP_035443124.1	SfRPS3-XP_035443124.1	40S ribosomal protein S3 OS=Manduca sexta OX=7130 GN=RpS3 PE=2 SV=1	SfRPS3-XP_035443124.1	SfRPS3
XP_035449916.1	SfRPS29-XP_035449916.1	40S ribosomal protein S29 OS=Spodoptera frugiperda OX=7108 GN=RpS29 PE=3 SV=1	SfRPS29-XP_035449916.1	SfRPS29
XP_035445027.1	SfRPS28-XP_035445027.1	40S ribosomal protein S28 OS=Bombyx mori OX=7091 GN=RpS28 PE=3 SV=1
XP_035445028.1	SfRPS28-XP_035445028.1	40S ribosomal protein S28 OS=Bombyx mori OX=7091 GN=RpS28 PE=3 SV=1	SfRPS28-XP_035445028.1	SfRPS28
XP_035450618.1	SfRPS27A-XP_035450618.1	Ubiquitin-40S ribosomal protein S27a OS=Spodoptera frugiperda OX=7108 PE=2 SV=2	SfRPS27A-XP_035450618.1	SfRPS27A
XP_035453079.1	SfRPS27-XP_035453079.1	40S ribosomal protein S27 OS=Bos taurus OX=9913 GN=RPS27 PE=3 SV=3	SfRPS27-XP_035453079.1	SfRPS27
XP_035444324.1	SfRPS26-XP_035444324.1	40S ribosomal protein S26 OS=Anopheles gambiae OX=7165 GN=RpS26 PE=3 SV=2	SfRPS26-XP_035444324.1	SfRPS26
XP_035449938.1	SfRPS25-XP_035449938.1	40S ribosomal protein S25 OS=Spodoptera frugiperda OX=7108 GN=RpS25 PE=3 SV=1	SfRPS25-XP_035449938.1	SfRPS25
XP_035432908.1	SfRPS24-XP_035432908.1	40S ribosomal protein S24 OS=Spodoptera frugiperda OX=7108 GN=RpS24 PE=2 SV=1	SfRPS24-XP_035432908.1	SfRPS24
XP_035430275.1	SfRPS23-XP_035430275.1	40S ribosomal protein S23 OS=Papilio dardanus OX=77259 GN=RpS23 PE=2 SV=1	SfRPS23a-XP_035430275.1	SfRPS23a
XP_035430305.1	SfRPS23-XP_035430305.1	40S ribosomal protein S23 OS=Papilio dardanus OX=77259 GN=RpS23 PE=2 SV=1	SfRPS23b-XP_035430305.1	SfRPS23b
XP_035455515.1	SfRPS21-XP_035455515.1	40S ribosomal protein S21 OS=Bombyx mori OX=7091 GN=RpS21 PE=3 SV=1	SfRPS21a-XP_035455515.1	SfRPS21a
XP_035455809.1	SfRPS21-XP_035455809.1	40S ribosomal protein S21 OS=Bombyx mori OX=7091 GN=RpS21 PE=3 SV=1	SfRPS21b-XP_035455809.1	SfRPS21b
XP_035452342.1	SfRPS20-XP_035452342.1	40S ribosomal protein S20 OS=Drosophila melanogaster OX=7227 GN=RpS20 PE=1 SV=1	SfRPS20-XP_035452342.1	SfRPS20
XP_035431579.1	SfRPS2-XP_035431579.1	40S ribosomal protein S2 OS=Drosophila melanogaster OX=7227 GN=RpS2 PE=1 SV=2	SfRPS2a-XP_035431579.1	SfRPS2a
XP_035431600.1	SfRPS2-XP_035431600.1	40S ribosomal protein S2 OS=Drosophila melanogaster OX=7227 GN=RpS2 PE=1 SV=2	SfRPS2b-XP_035431600.1	SfRPS2b
XP_035446379.1	SfRPS18-XP_035446379.1	40S ribosomal protein S18 OS=Spodoptera frugiperda OX=7108 GN=RpS18 PE=2 SV=1	SfRPS18-XP_035446379.1	SfRPS18
XP_035447544.1	SfRPS17-XP_035447544.1	40S ribosomal protein S17 OS=Spodoptera frugiperda OX=7108 GN=RpS17 PE=2 SV=3	SfRPS17-XP_035447544.1	SfRPS17
XP_035443262.1	SfRPS16-XP_035443262.1	40S ribosomal protein S16 OS=Spodoptera frugiperda OX=7108 GN=RpS16 PE=2 SV=1	SfRPS16-XP_035443262.1	SfRPS16
XP_035436795.1	SfRPS15A-XP_035436795.1	40S ribosomal protein S15Aa OS=Drosophila melanogaster OX=7227 GN=RpS15Aa PE=1 SV=2	SfRPS15A-XP_035436795.1	SfRPS15A
XP_035447606.1	SfRPS15-XP_035447606.1	40S ribosomal protein S15 OS=Elaeis oleifera OX=80265 GN=RPS15 PE=2 SV=1	SfRPS15a-XP_035447606.1	SfRPS15a
XP_035447791.1	SfRPS15-XP_035447791.1	40S ribosomal protein S15 OS=Elaeis oleifera OX=80265 GN=RPS15 PE=2 SV=1	SfRPS15b-XP_035447791.1	SfRPS15b
XP_035438839.1	SfRPS14-XP_035438839.1	40S ribosomal protein S14 OS=Bombyx mori OX=7091 GN=RpS14 PE=2 SV=1	SfRPS14-XP_035438839.1	SfRPS14
XP_035450454.1	SfRPS13-XP_035450454.1	40S ribosomal protein S13 OS=Spodoptera frugiperda OX=7108 GN=RpS13 PE=2 SV=3	SfRPS13-XP_035450454.1	SfRPS13
XP_035452062.1	SfRPS12-XP_035452062.1	40S ribosomal protein S12 OS=Drosophila melanogaster OX=7227 GN=RpS12 PE=1 SV=2	SfRPS12-XP_035452062.1	SfRPS12
XP_035454841.1	SfRPS11-XP_035454841.1	40S ribosomal protein S11 OS=Bos taurus OX=9913 GN=RPS11 PE=2 SV=3
XP_035454842.1	SfRPS11-XP_035454842.1	40S ribosomal protein S11 OS=Bos taurus OX=9913 GN=RPS11 PE=2 SV=3	SfRPS11-XP_035454842.1	SfRPS11
XP_035431375.1	SfRPS10-XP_035431375.1	40S ribosomal protein S10 OS=Spodoptera frugiperda OX=7108 GN=RpS10 PE=2 SV=1	SfRPS10-XP_035431375.1	SfRPS10
XP_035448678.1	SfRPLP2-XP_035448678.1	60S acidic ribosomal protein P2 OS=Drosophila melanogaster OX=7227 GN=RpLP2 PE=1 SV=1	SfRPLP2a-XP_035448678.1	SfRPLP2a
XP_035448269.1	SfRPLP2-XP_035448269.1	60S acidic ribosomal protein P2 OS=Drosophila melanogaster OX=7227 GN=RpLP2 PE=1 SV=1	SfRPLP2b-XP_035448269.1	SfRPLP2b
XP_035430609.1	SfRPLP1-XP_035430609.1	60S acidic ribosomal protein P1 OS=Drosophila melanogaster OX=7227 GN=RpLP1 PE=1 SV=2	SfRPLP1-XP_035430609.1	SfRPLP1
XP_035429666.1	SfRPLP0-XP_035429666.1	60S acidic ribosomal protein P0 OS=Drosophila melanogaster OX=7227 GN=RpLP0 PE=1 SV=1	SfRPLP0-XP_035429666.1	SfRPLP0
XP_035458941.1	SfRPL9-XP_035458941.1	60S ribosomal protein L9 OS=Spodoptera frugiperda OX=7108 GN=RpL9 PE=2 SV=1	SfRPL9-XP_035458941.1	SfRPL9
XP_035458942.1	SfRPL9-XP_035458942.1	60S ribosomal protein L9 OS=Spodoptera frugiperda OX=7108 GN=RpL9 PE=2 SV=1
XP_035458943.1	SfRPL9-XP_035458943.1	60S ribosomal protein L9 OS=Spodoptera frugiperda OX=7108 GN=RpL9 PE=2 SV=1
XP_035429640.1	SfRPL8-XP_035429640.1	60S ribosomal protein L8 OS=Mamestra brassicae OX=55057 GN=RpL8 PE=2 SV=1	SfRPL8-XP_035429640.1	SfRPL8
XP_035430508.1	SfRPL7A-XP_035430508.1	60S ribosomal protein L7a OS=Drosophila melanogaster OX=7227 GN=RpL7A PE=1 SV=2	SfRPL7Aa-XP_035430508.1	SfRPL7Aa
XP_035430333.1	SfRPL7A-XP_035430333.1	60S ribosomal protein L7a OS=Drosophila melanogaster OX=7227 GN=RpL7A PE=1 SV=2	SfRPL7Ab-XP_035430333.1	SfRPL7Ab
XP_035452061.1	SfRPL7-XP_035452061.1	60S ribosomal protein L7 OS=Drosophila melanogaster OX=7227 GN=RpL7 PE=1 SV=2
XP_035452059.1	SfRPL7-XP_035452059.1	60S ribosomal protein L7 OS=Drosophila melanogaster OX=7227 GN=RpL7 PE=1 SV=2	SfRPL7-XP_035452059.1	SfRPL7
XP_035448715.1	SfRPL6-XP_035448715.1	60S ribosomal protein L6 OS=Mus musculus OX=10090 GN=Rpl6 PE=1 SV=3
XP_035448714.1	SfRPL6-XP_035448714.1	60S ribosomal protein L6 OS=Mus musculus OX=10090 GN=Rpl6 PE=1 SV=3
XP_035448713.1	SfRPL6-XP_035448713.1	60S ribosomal protein L6 OS=Mus musculus OX=10090 GN=Rpl6 PE=1 SV=3	SfRPL6-XP_035448713.1	SfRPL6
XP_035430300.1	SfRPL5-XP_035430300.1	60S ribosomal protein L5 OS=Bombyx mori OX=7091 GN=RpL5 PE=2 SV=1	SfRPL5-XP_035430300.1	SfRPL5
XP_035434501.1	SfRPL40-XP_035434501.1	Ubiquitin-60S ribosomal protein L40 OS=Drosophila melanogaster OX=7227 GN=RpL40 PE=1 SV=2	SfRPL40-XP_035434501.1	SfRPL40
XP_035457479.1	SfRPL4-XP_035457479.1	60S ribosomal protein L4 OS=Drosophila melanogaster OX=7227 GN=RpL4 PE=1 SV=2	SfRPL4-XP_035457479.1	SfRPL4
XP_035432059.1	SfRPL39-XP_035432059.1	60S ribosomal protein L39 OS=Plutella xylostella OX=51655 GN=RpL39 PE=3 SV=1	SfRPL39-XP_035432059.1	SfRPL39
XP_035432261.1	SfRPL38-XP_035432261.1	60S ribosomal protein L38 OS=Plutella xylostella OX=51655 GN=RpL38 PE=3 SV=1	SfRPL38-XP_035432261.1	SfRPL38
XP_035432262.1	SfRPL38-XP_035432262.1	60S ribosomal protein L38 OS=Plutella xylostella OX=51655 GN=RpL38 PE=3 SV=1
XP_035444256.1	SfRPL37A-XP_035444256.1	60S ribosomal protein L37a OS=Drosophila melanogaster OX=7227 GN=RpL37A PE=1 SV=3	SfRPL37A-XP_035444256.1	SfRPL37A
XP_035429051.1	SfRPL37-XP_035429051.1	60S ribosomal protein L37 OS=Spodoptera frugiperda OX=7108 GN=RpL37 PE=3 SV=3	SfRPL37-XP_035429051.1	SfRPL37
XP_035434364.1	SfRPL36A-XP_035434364.1	60S ribosomal protein L44 OS=Ochlerotatus triseriatus OX=7162 GN=RpL44 PE=3 SV=3	SfRPL36Aa-XP_035434364.1	SfRPL36Aa
XP_035434370.1	SfRPL36A-XP_035434370.1	60S ribosomal protein L44 OS=Ochlerotatus triseriatus OX=7162 GN=RpL44 PE=3 SV=3	SfRPL36Ab-XP_035434370.1	SfRPL36Ab
XP_035447193.1	SfRPL36-XP_035447193.1	60S ribosomal protein L36 OS=Drosophila melanogaster OX=7227 GN=RpL36 PE=1 SV=1	SfRPL36-XP_035447193.1	SfRPL36
XP_035430479.1	SfRPL35A-XP_035430479.1	60S ribosomal protein L35a OS=Homo sapiens OX=9606 GN=RPL35A PE=1 SV=2
XP_035430478.1	SfRPL35A-XP_035430478.1	60S ribosomal protein L35a OS=Homo sapiens OX=9606 GN=RPL35A PE=1 SV=2	SfRPL35A-XP_035430478.1	SfRPL35A
XP_035445984.1	SfRPL35-XP_035445984.1	60S ribosomal protein L35 OS=Mus musculus OX=10090 GN=Rpl35 PE=1 SV=1	SfRPL35-XP_035445984.1	SfRPL35
XP_035444124.1	SfRPL34-XP_035444124.1	60S ribosomal protein L34 OS=Aedes albopictus OX=7160 GN=RpL34 PE=2 SV=2
XP_035444123.1	SfRPL34-XP_035444123.1	60S ribosomal protein L34 OS=Aedes albopictus OX=7160 GN=RpL34 PE=2 SV=2	SfRPL34-XP_035444123.1	SfRPL34
XP_035453664.1	SfRPL32-XP_035453664.1	60S ribosomal protein L32 OS=Spodoptera frugiperda OX=7108 GN=RpL32 PE=2 SV=1	SfRPL32-XP_035453664.1	SfRPL32
XP_035429838.1	SfRPL30-XP_035429838.1	60S ribosomal protein L30 OS=Spodoptera frugiperda OX=7108 GN=RpL30 PE=3 SV=1	SfRPL30-XP_035429838.1	SfRPL30
XP_035445820.1	SfRPL3-XP_035445820.1	60S ribosomal protein L3 OS=Drosophila melanogaster OX=7227 GN=RpL3 PE=1 SV=3	SfRPL3-XP_035445820.1	SfRPL3
XP_035433285.1	SfRPL29-XP_035433285.1	60S ribosomal protein L29 OS=Drosophila melanogaster OX=7227 GN=RpL29 PE=1 SV=1	SfRPL29a-XP_035433285.1	SfRPL29a
XP_035432645.1	SfRPL29-XP_035432645.1	60S ribosomal protein L29 OS=Drosophila melanogaster OX=7227 GN=RpL29 PE=1 SV=1	SfRPL29b-XP_035432645.1	SfRPL29b
XP_035442579.1	SfRPL28-XP_035442579.1	60S ribosomal protein L28 OS=Spodoptera frugiperda OX=7108 GN=RpL28 PE=2 SV=1	SfRPL28-XP_035442579.1	SfRPL28
XP_035458222.1	SfRPL27A-XP_035458222.1	60S ribosomal protein L27a OS=Xenopus laevis OX=8355 GN=rpl27a PE=2 SV=2	SfRPL27A-XP_035458222.1	SfRPL27A
XP_035440008.1	SfRPL27-XP_035440008.1	60S ribosomal protein L27 OS=Bos taurus OX=9913 GN=RPL27 PE=2 SV=2
XP_035440007.1	SfRPL27-XP_035440007.1	60S ribosomal protein L27 OS=Bos taurus OX=9913 GN=RPL27 PE=2 SV=2	SfRPL27-XP_035440007.1	SfRPL27
XP_035450285.1	SfRPL26-XP_035450285.1	60S ribosomal protein L26 OS=Littorina littorea OX=31216 GN=RPL26 PE=2 SV=1	SfRPL26-XP_035450285.1	SfRPL26
XP_035450284.1	SfRPL26-XP_035450284.1	60S ribosomal protein L26 OS=Littorina littorea OX=31216 GN=RPL26 PE=2 SV=1
XP_035438576.1	SfRPL24-XP_035438576.1	60S ribosomal protein L24 OS=Spodoptera frugiperda OX=7108 GN=RpL24 PE=2 SV=1	SfRPL24-XP_035438576.1	SfRPL24
XP_035436687.1	SfRPL23A-XP_035436687.1	60S ribosomal protein L23a OS=Bos taurus OX=9913 GN=RPL23A PE=2 SV=1	SfRPL23A-XP_035436687.1	SfRPL23A
XP_035455706.1	SfRPL23-XP_035455706.1	60S ribosomal protein L23 OS=Aedes aegypti OX=7159 GN=RpL23-A PE=2 SV=1	SfRPL23-XP_035455706.1	SfRPL23
XP_035433118.1	SfRPL22-XP_035433118.1	60S ribosomal protein L22 OS=Tripneustes gratilla OX=7673 GN=RPL22 PE=2 SV=1	SfRPL22-XP_035433118.1	SfRPL22
XP_035431950.1	SfRPL21-XP_035431950.1	60S ribosomal protein L21 OS=Homo sapiens OX=9606 GN=RPL21 PE=1 SV=2	SfRPL21a-XP_035431950.1	SfRPL21a
XP_035431742.1	SfRPL21-XP_035431742.1	60S ribosomal protein L21 OS=Homo sapiens OX=9606 GN=RPL21 PE=1 SV=2	SfRPL21b-XP_035431742.1	SfRPL21b
XP_035452592.1	SfRPL19-XP_035452592.1	60S ribosomal protein L19 OS=Drosophila melanogaster OX=7227 GN=RpL19 PE=1 SV=2	SfRPL19a-XP_035452592.1	SfRPL19a
XP_035451321.1	SfRPL19-XP_035451321.1	60S ribosomal protein L19 OS=Drosophila melanogaster OX=7227 GN=RpL19 PE=1 SV=2	SfRPL19b-XP_035451321.1	SfRPL19b
XP_035450084.1	SfRPL18A-XP_035450084.1	60S ribosomal protein L18a OS=Spodoptera frugiperda OX=7108 GN=RpL18A PE=2 SV=1	SfRPL18A-XP_035450084.1	SfRPL18A
XP_035447269.1	SfRPL17-XP_035447269.1	60S ribosomal protein L17 OS=Lonomia obliqua OX=304329 GN=RpL17 PE=2 SV=1	SfRPL17a-XP_035447269.1	SfRPL17a
XP_035447539.1	SfRPL17-XP_035447539.1	60S ribosomal protein L17 OS=Lonomia obliqua OX=304329 GN=RpL17 PE=2 SV=1	SfRPL17b-XP_035447539.1	SfRPL17b
XP_035440706.1	SfRPL15-XP_035440706.1	60S ribosomal protein L15 OS=Drosophila melanogaster OX=7227 GN=RpL15 PE=1 SV=1	SfRPL15-XP_035440706.1	SfRPL15
XP_035446882.1	SfRPL14-XP_035446882.1	60S ribosomal protein L14 OS=Drosophila virilis OX=7244 GN=RpL14 PE=3 SV=1	SfRPL14a-XP_035446882.1	SfRPL14a
XP_035445589.1	SfRPL14-XP_035445589.1	60S ribosomal protein L14 OS=Drosophila virilis OX=7244 GN=RpL14 PE=3 SV=1	SfRPL14b-XP_035445589.1	SfRPL14b
XP_035443752.1	SfRPL13A-XP_035443752.1	60S ribosomal protein L13a OS=Spodoptera frugiperda OX=7108 GN=RpL13A PE=2 SV=1	SfRPL13A-XP_035443752.1	SfRPL13A
XP_035455113.1	SfRPL13-XP_035455113.1	60S ribosomal protein L13 OS=Spodoptera frugiperda OX=7108 GN=RpL13 PE=2 SV=1	SfRPL13-XP_035455113.1	SfRPL13
XP_035435663.1	SfRPL12-XP_035435663.1	60S ribosomal protein L12 OS=Rattus norvegicus OX=10116 GN=Rpl12 PE=2 SV=1	SfRPL12-XP_035435663.1	SfRPL12
XP_035444238.1	SfRPL11-XP_035444238.1	60S ribosomal protein L11 OS=Spodoptera frugiperda OX=7108 GN=RpL11 PE=2 SV=1	SfRPL11a-XP_035444238.1	SfRPL11a
XP_035458499.1	SfRPL11-XP_035458499.1	60S ribosomal protein L11 OS=Spodoptera frugiperda OX=7108 GN=RpL11 PE=2 SV=1	SfRPL11b-XP_035458499.1	SfRPL11b
XP_035430384.1	SfRPL10A-XP_035430384.1	60S ribosomal protein L10a OS=Spodoptera frugiperda OX=7108 GN=RpL10A PE=2 SV=1	SfRPL10A-XP_035430384.1	SfRPL10A
XP_035435966.1	SfRPL10-XP_035435966.1	60S ribosomal protein L10 OS=Bombyx mandarina OX=7092 GN=RpL10 PE=2 SV=1	SfRPL10-XP_035435966.1	SfRPL10

## Sheet: HaRps
Supplementary DataSheet 1: The rename and annotation of Rp genes in Ha (H. armigera).
Gene_id	Rename_Gene_id	Annotation	Gene_name_&Gene_id	Gene_name
XP_021183263.1	HaRPSA-XP_021183263.1	40S ribosomal protein SA OS=Bombyx mori OX=7091 PE=2 SV=1	HaRPSA-XP_021183263.1	HaRPSA
XP_021192626.1	HaRPS9-XP_021192626.1	40S ribosomal protein S9 OS=Drosophila melanogaster OX=7227 GN=RpS9 PE=1 SV=2	HaRPS9-XP_021192626.1	HaRPS9
XP_021180836.1	HaRPS8-XP_021180836.1	40S ribosomal protein S8 OS=Spodoptera frugiperda OX=7108 GN=RpS8 PE=2 SV=1	HaRPS8-XP_021180836.1	HaRPS8
XP_021192254.1	HaRPS7-XP_021192254.1	40S ribosomal protein S7 OS=Spodoptera frugiperda OX=7108 GN=RpS7 PE=2 SV=1	HaRPS7a-XP_021192254.1	HaRPS7a
XP_021192255.1	HaRPS7-XP_021192255.1	40S ribosomal protein S7 OS=Spodoptera frugiperda OX=7108 GN=RpS7 PE=2 SV=1	HaRPS7b-XP_021192255.1	HaRPS7b
XP_021186868.1	HaRPS6-XP_021186868.1	40S ribosomal protein S6 OS=Spodoptera frugiperda OX=7108 GN=RpS6 PE=2 SV=1	HaRPS6-XP_021186868.1	HaRPS6
XP_021201095.1	HaRPS5-XP_021201095.1	40S ribosomal protein S5 OS=Bos taurus OX=9913 GN=RPS5 PE=2 SV=3	HaRPS5-XP_021201095.1	HaRPS5
XP_021201103.1	HaRPS5-XP_021201103.1	40S ribosomal protein S5 OS=Bos taurus OX=9913 GN=RPS5 PE=2 SV=3
XP_021192684.1	HaRPS4-XP_021192684.1	40S ribosomal protein S4 OS=Spodoptera frugiperda OX=7108 GN=RpS4 PE=2 SV=1	HaRPS4-XP_021192684.1	HaRPS4
XP_021193474.1	HaRPS3A-XP_021193474.1	40S ribosomal protein S3a OS=Spodoptera frugiperda OX=7108 PE=2 SV=1	HaRPS3A-XP_021193474.1	HaRPS3A
XP_021185991.1	HaRPS30-XP_021185991.1	40S ribosomal protein S30 OS=Bos taurus OX=9913 GN=FAU PE=3 SV=1
XP_021185983.1	HaRPS30-XP_021185983.1	40S ribosomal protein S30 OS=Bos taurus OX=9913 GN=FAU PE=3 SV=1	HaRPS30-XP_021185983.1	HaRPS30
XP_021187105.1	HaRPS3-XP_021187105.1	40S ribosomal protein S3 OS=Manduca sexta OX=7130 GN=RpS3 PE=2 SV=1	HaRPS3-XP_021187105.1	HaRPS3
XP_021186400.1	HaRPS29-XP_021186400.1	40S ribosomal protein S29 OS=Spodoptera frugiperda OX=7108 GN=RpS29 PE=3 SV=1	HaRPS29-XP_021186400.1	HaRPS29
XP_021189347.1	HaRPS28-XP_021189347.1	40S ribosomal protein S28 OS=Bombyx mori OX=7091 GN=RpS28 PE=3 SV=1	HaRPS28-XP_021189347.1	HaRPS28
XP_021184811.1	HaRPS27A-XP_021184811.1	Ubiquitin-40S ribosomal protein S27a OS=Spodoptera frugiperda OX=7108 PE=2 SV=2	HaRPS27A-XP_021184811.1	HaRPS27A
XP_021184819.1	HaRPS27A-XP_021184819.1	Ubiquitin-40S ribosomal protein S27a OS=Spodoptera frugiperda OX=7108 PE=2 SV=2
XP_021191119.1	HaRPS27-XP_021191119.1	40S ribosomal protein S27 OS=Bos taurus OX=9913 GN=RPS27 PE=3 SV=3	HaRPS27-XP_021191119.1	HaRPS27
XP_021195863.1	HaRPS26-XP_021195863.1	40S ribosomal protein S26 OS=Anopheles gambiae OX=7165 GN=RpS26 PE=3 SV=2	HaRPS26-XP_021195863.1	HaRPS26
XP_021186351.1	HaRPS25-XP_021186351.1	40S ribosomal protein S25 OS=Spodoptera frugiperda OX=7108 GN=RpS25 PE=3 SV=1	HaRPS25-XP_021186351.1	HaRPS25
XP_021190682.1	HaRPS24-XP_021190682.1	40S ribosomal protein S24 OS=Spodoptera frugiperda OX=7108 GN=RpS24 PE=2 SV=1	HaRPS24-XP_021190682.1	HaRPS24
XP_021195324.1	HaRPS23-XP_021195324.1	40S ribosomal protein S23 OS=Papilio dardanus OX=77259 GN=RpS23 PE=2 SV=1	HaRPS23-XP_021195324.1	HaRPS23
XP_021196067.1	HaRPS21-XP_021196067.1	40S ribosomal protein S21 OS=Bombyx mori OX=7091 GN=RpS21 PE=3 SV=1	HaRPS21-XP_021196067.1	HaRPS21
XP_021196068.1	HaRPS21-XP_021196068.1	40S ribosomal protein S21 OS=Bombyx mori OX=7091 GN=RpS21 PE=3 SV=1
XP_021194894.1	HaRPS20-XP_021194894.1	40S ribosomal protein S20 OS=Drosophila melanogaster OX=7227 GN=RpS20 PE=1 SV=1	HaRPS20-XP_021194894.1	HaRPS20
XP_021191964.1	HaRPS2-XP_021191964.1	40S ribosomal protein S2 OS=Drosophila melanogaster OX=7227 GN=RpS2 PE=1 SV=2	HaRPS2-XP_021191964.1	HaRPS2
XP_021201438.1	HaRPS19-XP_021201438.1	40S ribosomal protein S19a OS=Drosophila melanogaster OX=7227 GN=RpS19a PE=1 SV=3	HaRPS19-XP_021201438.1	HaRPS19
XP_021184009.1	HaRPS18-XP_021184009.1	40S ribosomal protein S18 OS=Spodoptera frugiperda OX=7108 GN=RpS18 PE=2 SV=1	HaRPS18-XP_021184009.1	HaRPS18
XP_021181876.1	HaRPS17-XP_021181876.1	40S ribosomal protein S17 OS=Spodoptera frugiperda OX=7108 GN=RpS17 PE=2 SV=3	HaRPS17-XP_021181876.1	HaRPS17
XP_021187434.1	HaRPS16-XP_021187434.1	40S ribosomal protein S16 OS=Spodoptera frugiperda OX=7108 GN=RpS16 PE=2 SV=1
XP_021187435.1	HaRPS16-XP_021187435.1	40S ribosomal protein S16 OS=Spodoptera frugiperda OX=7108 GN=RpS16 PE=2 SV=1	HaRPS16-XP_021187435.1	HaRPS16
XP_021181353.1	HaRPS15A-XP_021181353.1	40S ribosomal protein S15Aa OS=Drosophila melanogaster OX=7227 GN=RpS15Aa PE=1 SV=2	HaRPS15A-XP_021181353.1	HaRPS15A
XP_021181875.1	HaRPS15-XP_021181875.1	40S ribosomal protein S15 OS=Elaeis oleifera OX=80265 GN=RPS15 PE=2 SV=1	HaRPS15-XP_021181875.1	HaRPS15
XP_021200686.1	HaRPS14-XP_021200686.1	40S ribosomal protein S14 OS=Bombyx mori OX=7091 GN=RpS14 PE=2 SV=1	HaRPS14-XP_021200686.1	HaRPS14
XP_021184589.1	HaRPS13-XP_021184589.1	40S ribosomal protein S13 OS=Spodoptera frugiperda OX=7108 GN=RpS13 PE=2 SV=3	HaRPS13-XP_021184589.1	HaRPS13
XP_021198205.1	HaRPS12-XP_021198205.1	40S ribosomal protein S12 OS=Drosophila melanogaster OX=7227 GN=RpS12 PE=1 SV=2	HaRPS12-XP_021198205.1	HaRPS12
XP_021182959.1	HaRPS11-XP_021182959.1	40S ribosomal protein S11 OS=Bos taurus OX=9913 GN=RPS11 PE=2 SV=3
XP_021182960.1	HaRPS11-XP_021182960.1	40S ribosomal protein S11 OS=Bos taurus OX=9913 GN=RPS11 PE=2 SV=3	HaRPS11-XP_021182960.1	HaRPS11
XP_021184704.1	HaRPS10-XP_021184704.1	40S ribosomal protein S10 OS=Spodoptera frugiperda OX=7108 GN=RpS10 PE=2 SV=1	HaRPS10-XP_021184704.1	HaRPS10
XP_021183734.1	HaRPLP2-XP_021183734.1	60S acidic ribosomal protein P2 OS=Drosophila melanogaster OX=7227 GN=RpLP2 PE=1 SV=1	HaRPLP2-XP_021183734.1	HaRPLP2
XP_021190784.1	HaRPLP0-XP_021190784.1	60S acidic ribosomal protein P0 OS=Drosophila melanogaster OX=7227 GN=RpLP0 PE=1 SV=1	HaRPLP0-XP_021190784.1	HaRPLP0
XP_021182320.1	HaRPL9-XP_021182320.1	60S ribosomal protein L9 OS=Spodoptera frugiperda OX=7108 GN=RpL9 PE=2 SV=1	HaRPL9-XP_021182320.1	HaRPL9
XP_021182321.1	HaRPL9-XP_021182321.1	60S ribosomal protein L9 OS=Spodoptera frugiperda OX=7108 GN=RpL9 PE=2 SV=1
XP_021201248.1	HaRPL8-XP_021201248.1	60S ribosomal protein L8 OS=Mamestra brassicae OX=55057 GN=RpL8 PE=2 SV=1	HaRPL8-XP_021201248.1	HaRPL8
XP_021196952.1	HaRPL7A-XP_021196952.1	60S ribosomal protein L7a OS=Drosophila melanogaster OX=7227 GN=RpL7A PE=1 SV=2	HaRPL7A-XP_021196952.1	HaRPL7A
XP_021198212.1	HaRPL7-XP_021198212.1	60S ribosomal protein L7 OS=Drosophila melanogaster OX=7227 GN=RpL7 PE=1 SV=2	HaRPL7-XP_021198212.1	HaRPL7
XP_021182540.1	HaRPL6-XP_021182540.1	60S ribosomal protein L6 OS=Chinchilla lanigera OX=34839 GN=RPL6 PE=2 SV=3	HaRPL6-XP_021182540.1	HaRPL6
XP_021182541.1	HaRPL6-XP_021182541.1	60S ribosomal protein L6 OS=Chinchilla lanigera OX=34839 GN=RPL6 PE=2 SV=3
XP_021187833.1	HaRPL5-XP_021187833.1	60S ribosomal protein L5 OS=Bombyx mori OX=7091 GN=RpL5 PE=2 SV=1	HaRPL5-XP_021187833.1	HaRPL5
XP_021183635.1	HaRPL40-XP_021183635.1	Ubiquitin-60S ribosomal protein L40 OS=Drosophila melanogaster OX=7227 GN=RpL40 PE=1 SV=2	HaRPL40a-XP_021183635.1	HaRPL40a
XP_021183556.1	HaRPL40-XP_021183556.1	Ubiquitin-60S ribosomal protein L40 OS=Caenorhabditis elegans OX=6239 GN=ubq-2 PE=3 SV=2	HaRPL40b-XP_021183556.1	HaRPL40b
XP_021183636.1	HaRPL40-XP_021183636.1	Ubiquitin-60S ribosomal protein L40 OS=Caenorhabditis elegans OX=6239 GN=ubq-2 PE=3 SV=2	HaRPL40c-XP_021183636.1	HaRPL40c
XP_021183640.1	HaRPL40-XP_021183640.1	Ubiquitin-60S ribosomal protein L40 OS=Caenorhabditis elegans OX=6239 GN=ubq-2 PE=3 SV=2	HaRPL40d-XP_021183640.1	HaRPL40d
XP_021183638.1	HaRPL40-XP_021183638.1	Ubiquitin-60S ribosomal protein L40 OS=Caenorhabditis elegans OX=6239 GN=ubq-2 PE=3 SV=2
XP_021183637.1	HaRPL40-XP_021183637.1	Ubiquitin-60S ribosomal protein L40 OS=Caenorhabditis elegans OX=6239 GN=ubq-2 PE=3 SV=2
XP_021183641.1	HaRPL40-XP_021183641.1	Ubiquitin-60S ribosomal protein L40 OS=Caenorhabditis elegans OX=6239 GN=ubq-2 PE=3 SV=2	HaRPL40e-XP_021183641.1	HaRPL40e
XP_021193645.1	HaRPL4-XP_021193645.1	60S ribosomal protein L4 OS=Drosophila melanogaster OX=7227 GN=RpL4 PE=1 SV=2	HaRPL4-XP_021193645.1	HaRPL4
XP_021184608.1	HaRPL39-XP_021184608.1	60S ribosomal protein L39 OS=Plutella xylostella OX=51655 GN=RpL39 PE=3 SV=1	HaRPL39-XP_021184608.1	HaRPL39
XP_021197470.1	HaRPL38-XP_021197470.1	60S ribosomal protein L38 OS=Plutella xylostella OX=51655 GN=RpL38 PE=3 SV=1	HaRPL38-XP_021197470.1	HaRPL38
XP_021197471.1	HaRPL38-XP_021197471.1	60S ribosomal protein L38 OS=Plutella xylostella OX=51655 GN=RpL38 PE=3 SV=1
XP_021198447.1	HaRPL37A-XP_021198447.1	60S ribosomal protein L37a OS=Drosophila melanogaster OX=7227 GN=RpL37A PE=1 SV=3	HaRPL37A-XP_021198447.1	HaRPL37A
XP_021194164.1	HaRPL37-XP_021194164.1	60S ribosomal protein L37 OS=Spodoptera frugiperda OX=7108 GN=RpL37 PE=3 SV=3	HaRPL37-XP_021194164.1	HaRPL37
XP_021198018.1	HaRPL36A-XP_021198018.1	60S ribosomal protein L44 OS=Ochlerotatus triseriatus OX=7162 GN=RpL44 PE=3 SV=3	HaRPL36A-XP_021198018.1	HaRPL36A
XP_021201197.1	HaRPL36-XP_021201197.1	60S ribosomal protein L36 OS=Drosophila melanogaster OX=7227 GN=RpL36 PE=1 SV=1	HaRPL36-XP_021201197.1	HaRPL36
XP_021192301.1	HaRPL35A-XP_021192301.1	60S ribosomal protein L35a OS=Homo sapiens OX=9606 GN=RPL35A PE=1 SV=2	HaRPL35A-XP_021192301.1	HaRPL35A
XP_021192302.1	HaRPL35A-XP_021192302.1	60S ribosomal protein L35a OS=Homo sapiens OX=9606 GN=RPL35A PE=1 SV=2
XP_021189278.1	HaRPL35-XP_021189278.1	60S ribosomal protein L35 OS=Ophiophagus hannah OX=8665 GN=RPL35 PE=2 SV=3	HaRPL35-XP_021189278.1	HaRPL35
XP_021195351.1	HaRPL34-XP_021195351.1	60S ribosomal protein L34 OS=Aedes albopictus OX=7160 GN=RpL34 PE=2 SV=2	HaRPL34-XP_021195351.1	HaRPL34
XP_021193106.1	HaRPL31-XP_021193106.1	60S ribosomal protein L31 OS=Heliothis virescens OX=7102 GN=RpL31 PE=2 SV=1	HaRPL31-XP_021193106.1	HaRPL31
XP_021181543.1	HaRPL30-XP_021181543.1	60S ribosomal protein L30 OS=Spodoptera frugiperda OX=7108 GN=RpL30 PE=3 SV=1	HaRPL30-XP_021181543.1	HaRPL30
XP_021184013.1	HaRPL3-XP_021184013.1	60S ribosomal protein L3 OS=Drosophila melanogaster OX=7227 GN=RpL3 PE=1 SV=3	HaRPL3-XP_021184013.1	HaRPL3
XP_021183306.1	HaRPL29-XP_021183306.1	60S ribosomal protein L29 OS=Drosophila melanogaster OX=7227 GN=RpL29 PE=1 SV=1	HaRPL29-XP_021183306.1	HaRPL29
XP_021186152.1	HaRPL28-XP_021186152.1	60S ribosomal protein L28 OS=Spodoptera frugiperda OX=7108 GN=RpL28 PE=2 SV=1	HaRPL28-XP_021186152.1	HaRPL28
XP_021188931.1	HaRPL27A-XP_021188931.1	60S ribosomal protein L27a OS=Xenopus laevis OX=8355 GN=rpl27a PE=2 SV=2	HaRPL27A-XP_021188931.1	HaRPL27A
XP_021200200.1	HaRPL27-XP_021200200.1	60S ribosomal protein L27 OS=Bos taurus OX=9913 GN=RPL27 PE=2 SV=2	HaRPL27-XP_021200200.1	HaRPL27
XP_021190118.1	HaRPL26-XP_021190118.1	60S ribosomal protein L26 OS=Littorina littorea OX=31216 GN=RPL26 PE=2 SV=1	HaRPL26-XP_021190118.1	HaRPL26
XP_021188575.1	HaRPL24-XP_021188575.1	60S ribosomal protein L24 OS=Spodoptera frugiperda OX=7108 GN=RpL24 PE=2 SV=1	HaRPL24-XP_021188575.1	HaRPL24
XP_021181299.1	HaRPL23A-XP_021181299.1	60S ribosomal protein L23a OS=Bos taurus OX=9913 GN=RPL23A PE=2 SV=1	HaRPL23A-XP_021181299.1	HaRPL23A
XP_021186830.1	HaRPL23-XP_021186830.1	60S ribosomal protein L23 OS=Aedes aegypti OX=7159 GN=RpL23-A PE=2 SV=1	HaRPL23-XP_021186830.1	HaRPL23
XP_021184281.1	HaRPL22-XP_021184281.1	60S ribosomal protein L22 OS=Tripneustes gratilla OX=7673 GN=RPL22 PE=2 SV=1
XP_021184279.1	HaRPL22-XP_021184279.1	60S ribosomal protein L22 OS=Tripneustes gratilla OX=7673 GN=RPL22 PE=2 SV=1	HaRPL22-XP_021184279.1	HaRPL22
XP_021187800.1	HaRPL21-XP_021187800.1	60S ribosomal protein L21 OS=Homo sapiens OX=9606 GN=RPL21 PE=1 SV=2	HaRPL21-XP_021187800.1	HaRPL21
XP_021195537.1	HaRPL19-XP_021195537.1	60S ribosomal protein L19 OS=Drosophila melanogaster OX=7227 GN=RpL19 PE=1 SV=2	HaRPL19-XP_021195537.1	HaRPL19
XP_021197636.1	HaRPL18A-XP_021197636.1	60S ribosomal protein L18a OS=Spodoptera frugiperda OX=7108 GN=RpL18A PE=2 SV=1	HaRPL18A-XP_021197636.1	HaRPL18A
XP_021192712.1	HaRPL18-XP_021192712.1	60S ribosomal protein L18 OS=Spodoptera frugiperda OX=7108 GN=RpL18 PE=2 SV=1	HaRPL18-XP_021192712.1	HaRPL18
XP_021181863.1	HaRPL17-XP_021181863.1	60S ribosomal protein L17 OS=Lonomia obliqua OX=304329 GN=RpL17 PE=2 SV=1	HaRPL17-XP_021181863.1	HaRPL17
XP_021191544.1	HaRPL15-XP_021191544.1	60S ribosomal protein L15 OS=Drosophila melanogaster OX=7227 GN=RpL15 PE=1 SV=1	HaRPL15-XP_021191544.1	HaRPL15
XP_021191545.1	HaRPL15-XP_021191545.1	60S ribosomal protein L15 OS=Drosophila melanogaster OX=7227 GN=RpL15 PE=1 SV=1
XP_021181547.1	HaRPL14-XP_021181547.1	60S ribosomal protein L14 OS=Drosophila virilis OX=7244 GN=RpL14 PE=3 SV=1	HaRPL14-XP_021181547.1	HaRPL14
XP_021195822.1	HaRPL13A-XP_021195822.1	60S ribosomal protein L13a OS=Spodoptera frugiperda OX=7108 GN=RpL13A PE=2 SV=1	HaRPL13A-XP_021195822.1	HaRPL13A
XP_021199705.1	HaRPL13-XP_021199705.1	60S ribosomal protein L13 OS=Spodoptera frugiperda OX=7108 GN=RpL13 PE=2 SV=1	HaRPL13-XP_021199705.1	HaRPL13
XP_021183113.1	HaRPL12-XP_021183113.1	60S ribosomal protein L12 OS=Rattus norvegicus OX=10116 GN=Rpl12 PE=2 SV=1	HaRPL12-XP_021183113.1	HaRPL12
XP_021199836.1	HaRPL11-XP_021199836.1	60S ribosomal protein L11 OS=Spodoptera frugiperda OX=7108 GN=RpL11 PE=2 SV=1	HaRPL11-XP_021199836.1	HaRPL11
XP_021180779.1	HaRPL10A-XP_021180779.1	60S ribosomal protein L10a OS=Spodoptera frugiperda OX=7108 GN=RpL10A PE=2 SV=1	HaRPL10A-XP_021180779.1	HaRPL10A
XP_021185283.1	HaRPL10-XP_021185283.1	60S ribosomal protein L10 OS=Bombyx mandarina OX=7092 GN=RpL10 PE=2 SV=1	HaRPL10-XP_021185283.1	HaRPL10

## Sheet: PxRps
Supplementary DataSheet 1: The rename and annotation of Rp genes in Px (P. xylostella).
Gene_id	Rename_Gene_id	Annotation	Gene_name_&Gene_id	Gene_name
XP_011554261.1	PxRPSA-XP_011554261.1	40S ribosomal protein SA OS=Bombyx mori OX=7091 PE=2 SV=1	PxRPSA-XP_011554261.1	PxRPSA
NP_001296029.1	PxRPS9-NP_001296029.1	40S ribosomal protein S9 OS=Drosophila melanogaster OX=7227 GN=RpS9 PE=1 SV=2	PxRPS9-NP_001296029.1	PxRPS9
NP_001296078.1	PxRPS8-NP_001296078.1	40S ribosomal protein S8 OS=Spodoptera frugiperda OX=7108 GN=RpS8 PE=2 SV=1	PxRPS8-NP_001296078.1	PxRPS8
NP_001292432.1	PxRPS7-NP_001292432.1	40S ribosomal protein S7 OS=Spodoptera frugiperda OX=7108 GN=RpS7 PE=2 SV=1	PxRPS7-NP_001292432.1	PxRPS7
XP_011556043.1	PxRPS6-XP_011556043.1	40S ribosomal protein S6 OS=Manduca sexta OX=7130 GN=RpS6 PE=2 SV=1	PxRPS6-XP_011556043.1	PxRPS6
NP_001296035.1	PxRPS5-NP_001296035.1	40S ribosomal protein S5 OS=Bos taurus OX=9913 GN=RPS5 PE=2 SV=3	PxRPS5-NP_001296035.1	PxRPS5
XP_037978459.1	PxRPS4-XP_037978459.1	40S ribosomal protein S4 OS=Bombyx mori OX=7091 GN=RpS4 PE=2 SV=1	PxRPS4-XP_037978459.1	PxRPS4
NP_001292406.1	PxRPS3-NP_001292406.1	40S ribosomal protein S3 OS=Manduca sexta OX=7130 GN=RpS3 PE=2 SV=1	PxRPS3-NP_001292406.1	PxRPS3
XP_011558467.1	PxRPS3A-XP_011558467.1	40S ribosomal protein S3a OS=Spodoptera frugiperda OX=7108 PE=2 SV=1	PxRPS3A-XP_011558467.1	PxRPS3A
XP_037969499.1	PxRPS30-XP_037969499.1	40S ribosomal protein S30 OS=Bos taurus OX=9913 GN=FAU PE=3 SV=1	PxRPS30-XP_037969499.1	PxRPS30
XP_011562921.1	PxRPS2-XP_011562921.1	40S ribosomal protein S2 OS=Drosophila melanogaster OX=7227 GN=RpS2 PE=1 SV=2	PxRPS2-XP_011562921.1	PxRPS2
XP_011550567.1	PxRPS29-XP_011550567.1	40S ribosomal protein S29 OS=Plutella xylostella OX=51655 GN=RpS29 PE=3 SV=1	PxRPS29-XP_011550567.1	PxRPS29
XP_011565138.1	PxRPS28-XP_011565138.1	40S ribosomal protein S28 OS=Bombyx mori OX=7091 GN=RpS28 PE=3 SV=1	PxRPS28-XP_011565138.1	PxRPS28
XP_011563183.1	PxRPS27-XP_011563183.1	40S ribosomal protein S27 OS=Xenopus laevis OX=8355 GN=rps27 PE=3 SV=2	PxRPS27-XP_011563183.1	PxRPS27
XP_011549597.1	PxRPS27A-XP_011549597.1	Ubiquitin-40S ribosomal protein S27a OS=Plutella xylostella OX=51655 PE=2 SV=2	PxRPS27A-XP_011549597.1	PxRPS27A
NP_001296057.1	PxRPS26-NP_001296057.1	40S ribosomal protein S26 OS=Anopheles gambiae OX=7165 GN=RpS26 PE=3 SV=2	PxRPS26-NP_001296057.1	PxRPS26
XP_011569117.1	PxRPS25-XP_011569117.1	40S ribosomal protein S25 OS=Spodoptera frugiperda OX=7108 GN=RpS25 PE=3 SV=1	PxRPS25-XP_011569117.1	PxRPS25
NP_001296039.1	PxRPS24-NP_001296039.1	40S ribosomal protein S24 OS=Spodoptera frugiperda OX=7108 GN=RpS24 PE=2 SV=1	PxRPS24-NP_001296039.1	PxRPS24
XP_011555985.1	PxRPS23-XP_011555985.1	40S ribosomal protein S23 OS=Papilio dardanus OX=77259 GN=RpS23 PE=2 SV=1	PxRPS23a-XP_011555985.1	PxRPS23a
NP_001296040.2	PxRPS23-NP_001296040.2	40S ribosomal protein S23 OS=Papilio dardanus OX=77259 GN=RpS23 PE=2 SV=1	PxRPS23b-NP_001296040.2	PxRPS23b
XP_037974033.1	PxRPS21-XP_037974033.1	40S ribosomal protein S21 OS=Plutella xylostella OX=51655 GN=RpS21 PE=3 SV=1	PxRPS21-XP_037974033.1	PxRPS21
XP_037965741.1	PxRPS20-XP_037965741.1	40S ribosomal protein S20 OS=Drosophila melanogaster OX=7227 GN=RpS20 PE=1 SV=1	PxRPS20-XP_037965741.1	PxRPS20
XP_011562949.1	PxRPS19-XP_011562949.1	40S ribosomal protein S19a OS=Drosophila melanogaster OX=7227 GN=RpS19a PE=1 SV=3
XP_011562948.1	PxRPS19-XP_011562948.1	40S ribosomal protein S19a OS=Drosophila melanogaster OX=7227 GN=RpS19a PE=1 SV=3	PxRPS19-XP_011562948.1	PxRPS19
XP_037977073.1	PxRPS18-XP_037977073.1	40S ribosomal protein S18 OS=Spodoptera frugiperda OX=7108 GN=RpS18 PE=2 SV=1	PxRPS18-XP_037977073.1	PxRPS18
NP_001292441.1	PxRPS17-NP_001292441.1	40S ribosomal protein S17 OS=Spodoptera frugiperda OX=7108 GN=RpS17 PE=2 SV=3	PxRPS17-NP_001292441.1	PxRPS17
XP_011551830.1	PxRPS16-XP_011551830.1	40S ribosomal protein S16 OS=Spodoptera frugiperda OX=7108 GN=RpS16 PE=2 SV=1
NP_001296011.1	PxRPS16-NP_001296011.1	40S ribosomal protein S16 OS=Spodoptera frugiperda OX=7108 GN=RpS16 PE=2 SV=1	PxRPS16-NP_001296011.1	PxRPS16
NP_001292468.1	PxRPS15-NP_001292468.1	40S ribosomal protein S15 OS=Elaeis oleifera OX=80265 GN=RPS15 PE=2 SV=1	PxRPS15-NP_001292468.1	PxRPS15
XP_011566807.1	PxRPS15A-XP_011566807.1	40S ribosomal protein S15Aa OS=Drosophila melanogaster OX=7227 GN=RpS15Aa PE=1 SV=2	PxRPS15A-XP_011566807.1	PxRPS15A
NP_001296077.1	PxRPS14-NP_001296077.1	40S ribosomal protein S14 OS=Bombyx mori OX=7091 GN=RpS14 PE=2 SV=1	PxRPS14-NP_001296077.1	PxRPS14
NP_001292452.1	PxRPS13-NP_001292452.1	40S ribosomal protein S13 OS=Spodoptera frugiperda OX=7108 GN=RpS13 PE=2 SV=3	PxRPS13-NP_001292452.1	PxRPS13
XP_011553227.1	PxRPS12-XP_011553227.1	40S ribosomal protein S12 OS=Drosophila melanogaster OX=7227 GN=RpS12 PE=1 SV=2
NP_001292459.1	PxRPS12-NP_001292459.1	40S ribosomal protein S12 OS=Drosophila melanogaster OX=7227 GN=RpS12 PE=1 SV=2	PxRPS12-NP_001292459.1	PxRPS12
XP_037969111.1	PxRPS11-XP_037969111.1	28S ribosomal protein S11, mitochondrial OS=Bos taurus OX=9913 GN=MRPS11 PE=1 SV=2	PxRPS11a-XP_037969111.1	PxRPS11a
XP_037967207.1	PxRPS11-XP_037967207.1	40S ribosomal protein S11 OS=Bos taurus OX=9913 GN=RPS11 PE=2 SV=3	PxRPS11b-XP_037967207.1	PxRPS11b
XP_011555771.2	PxRPS11-XP_011555771.2	40S ribosomal protein S11 OS=Bos taurus OX=9913 GN=RPS11 PE=2 SV=3	PxRPS11c-XP_011555771.2	PxRPS11c
XP_011554973.1	PxRPS10-XP_011554973.1	40S ribosomal protein S10 OS=Spodoptera frugiperda OX=7108 GN=RpS10 PE=2 SV=1	PxRPS10-XP_011554973.1	PxRPS10
NP_001292414.1	PxRPLP2-NP_001292414.1	60S acidic ribosomal protein P2 OS=Homo sapiens OX=9606 GN=RPLP2 PE=1 SV=1	PxRPLP2-NP_001292414.1	PxRPLP2
NP_001292433.1	PxRPLP1-NP_001292433.1	60S acidic ribosomal protein P1 OS=Drosophila melanogaster OX=7227 GN=RpLP1 PE=1 SV=2	PxRPLP1-NP_001292433.1	PxRPLP1
XP_037964128.1	PxRPLP0-XP_037964128.1	60S acidic ribosomal protein P0 OS=Drosophila melanogaster OX=7227 GN=RpLP0 PE=1 SV=1	PxRPLP0-XP_037964128.1	PxRPLP0
XP_011557671.1	PxRPL9-XP_011557671.1	60S ribosomal protein L9 OS=Spodoptera frugiperda OX=7108 GN=RpL9 PE=2 SV=1
XP_011557670.1	PxRPL9-XP_011557670.1	60S ribosomal protein L9 OS=Spodoptera frugiperda OX=7108 GN=RpL9 PE=2 SV=1	PxRPL9-XP_011557670.1	PxRPL9
XP_011557518.1	PxRPL8-XP_011557518.1	60S ribosomal protein L8 OS=Mamestra brassicae OX=55057 GN=RpL8 PE=2 SV=1
NP_001292417.1	PxRPL8-NP_001292417.1	60S ribosomal protein L8 OS=Mamestra brassicae OX=55057 GN=RpL8 PE=2 SV=1	PxRPL8-NP_001292417.1	PxRPL8
XP_037965286.1	PxRPL7-XP_037965286.1	60S ribosomal protein L7 OS=Drosophila melanogaster OX=7227 GN=RpL7 PE=1 SV=2
XP_011556237.2	PxRPL7-XP_011556237.2	60S ribosomal protein L7 OS=Drosophila melanogaster OX=7227 GN=RpL7 PE=1 SV=2
NP_001296075.1	PxRPL7-NP_001296075.1	60S ribosomal protein L7 OS=Gallus gallus OX=9031 GN=RPL7 PE=2 SV=1	PxRPL7-NP_001296075.1	PxRPL7
XP_011548616.1	PxRPL7A-XP_011548616.1	60S ribosomal protein L7a OS=Drosophila melanogaster OX=7227 GN=RpL7A PE=1 SV=2	PxRPL7A-XP_011548616.1	PxRPL7A
XP_011550373.1	PxRPL6-XP_011550373.1	60S ribosomal protein L6 OS=Rattus norvegicus OX=10116 GN=Rpl6 PE=1 SV=5	PxRPL6-XP_011550373.1	PxRPL6
XP_037964342.1	PxRPL5-XP_037964342.1	60S ribosomal protein L5 OS=Bombyx mori OX=7091 GN=RpL5 PE=2 SV=1	PxRPL5-XP_037964342.1	PxRPL5
XP_037972323.1	PxRPL4-XP_037972323.1	60S ribosomal protein L4 OS=Drosophila melanogaster OX=7227 GN=RpL4 PE=1 SV=2
XP_037972322.1	PxRPL4-XP_037972322.1	60S ribosomal protein L4 OS=Drosophila melanogaster OX=7227 GN=RpL4 PE=1 SV=2	PxRPL4-XP_037972322.1	PxRPL4
XP_037975287.1	PxRPL40-XP_037975287.1	Ubiquitin-60S ribosomal protein L40 OS=Drosophila melanogaster OX=7227 GN=RpL40 PE=1 SV=2	PxRPL40-XP_037975287.1	PxRPL40
XP_037977190.1	PxRPL3-XP_037977190.1	60S ribosomal protein L3 OS=Drosophila melanogaster OX=7227 GN=RpL3 PE=1 SV=3	PxRPL3-XP_037977190.1	PxRPL3
XP_037967704.1	PxRPL39-XP_037967704.1	60S ribosomal protein L39 OS=Plutella xylostella OX=51655 GN=RpL39 PE=3 SV=1	PxRPL39-XP_037967704.1	PxRPL39
XP_011555050.1	PxRPL38-XP_011555050.1	60S ribosomal protein L38 OS=Plutella xylostella OX=51655 GN=RpL38 PE=3 SV=1	PxRPL38-XP_011555050.1	PxRPL38
XP_037961642.1	PxRPL37-XP_037961642.1	60S ribosomal protein L37 OS=Spodoptera frugiperda OX=7108 GN=RpL37 PE=3 SV=3	PxRPL37-XP_037961642.1	PxRPL37
NP_001292460.1	PxRPL37A-NP_001292460.1	60S ribosomal protein L37a OS=Drosophila melanogaster OX=7227 GN=RpL37A PE=1 SV=3	PxRPL37A-NP_001292460.1	PxRPL37A
NP_001296084.1	PxRPL36-NP_001296084.1	60S ribosomal protein L36 OS=Drosophila melanogaster OX=7227 GN=RpL36 PE=1 SV=1	PxRPL36-NP_001296084.1	PxRPL36
NP_001296024.1	PxRPL36A-NP_001296024.1	60S ribosomal protein L44 OS=Ochlerotatus triseriatus OX=7162 GN=RpL44 PE=3 SV=3	PxRPL36A-NP_001296024.1	PxRPL36A
NP_001296079.1	PxRPL35-NP_001296079.1	60S ribosomal protein L35 OS=Ophiophagus hannah OX=8665 GN=RPL35 PE=2 SV=3	PxRPL35-NP_001296079.1	PxRPL35
XP_011558832.1	PxRPL35A-XP_011558832.1	60S ribosomal protein L35a OS=Homo sapiens OX=9606 GN=RPL35A PE=1 SV=2	PxRPL35A-XP_011558832.1	PxRPL35A
XP_011566007.1	PxRPL34-XP_011566007.1	60S ribosomal protein L34 OS=Aedes albopictus OX=7160 GN=RpL34 PE=2 SV=2	PxRPL34-XP_011566007.1	PxRPL34
NP_001296065.1	PxRPL32-NP_001296065.1	60S ribosomal protein L32 OS=Spodoptera frugiperda OX=7108 GN=RpL32 PE=2 SV=1	PxRPL32-NP_001296065.1	PxRPL32
NP_001292424.1	PxRPL31-NP_001292424.1	60S ribosomal protein L31 OS=Heliothis virescens OX=7102 GN=RpL31 PE=2 SV=1	PxRPL31-NP_001292424.1	PxRPL31
NP_001292467.1	PxRPL30-NP_001292467.1	60S ribosomal protein L30 OS=Spodoptera frugiperda OX=7108 GN=RpL30 PE=3 SV=1	PxRPL30-NP_001292467.1	PxRPL30
XP_011551454.1	PxRPL29-XP_011551454.1	60S ribosomal protein L29 OS=Drosophila melanogaster OX=7227 GN=RpL29 PE=1 SV=1	PxRPL29-XP_011551454.1	PxRPL29
NP_001296054.1	PxRPL28-NP_001296054.1	60S ribosomal protein L28 OS=Spodoptera frugiperda OX=7108 GN=RpL28 PE=2 SV=1	PxRPL28-NP_001296054.1	PxRPL28
NP_001292420.1	PxRPL27-NP_001292420.1	60S ribosomal protein L27 OS=Bos taurus OX=9913 GN=RPL27 PE=2 SV=2	PxRPL27-NP_001292420.1	PxRPL27
NP_001292458.1	PxRPL27A-NP_001292458.1	60S ribosomal protein L27a OS=Xenopus laevis OX=8355 GN=rpl27a PE=2 SV=2	PxRPL27A-NP_001292458.1	PxRPL27A
XP_011561641.1	PxRPL26-XP_011561641.1	60S ribosomal protein L26 OS=Littorina littorea OX=31216 GN=RPL26 PE=2 SV=1
NP_001292456.1	PxRPL26-NP_001292456.1	60S ribosomal protein L26 OS=Littorina littorea OX=31216 GN=RPL26 PE=2 SV=1	PxRPL26-NP_001292456.1	PxRPL26
NP_001296064.1	PxRPL24-NP_001296064.1	60S ribosomal protein L24 OS=Plutella xylostella OX=51655 GN=RpL24 PE=2 SV=1	PxRPL24-NP_001296064.1	PxRPL24
NP_001292462.1	PxRPL23-NP_001292462.1	60S ribosomal protein L23 OS=Aedes aegypti OX=7159 GN=RpL23-A PE=2 SV=1	PxRPL23-NP_001292462.1	PxRPL23
XP_011553389.2	PxRPL23A-XP_011553389.2	60S ribosomal protein L23a OS=Bos taurus OX=9913 GN=RPL23A PE=2 SV=1	PxRPL23A-XP_011553389.2	PxRPL23A
XP_011548251.2	PxRPL22-XP_011548251.2	60S ribosomal protein L22 OS=Tripneustes gratilla OX=7673 GN=RPL22 PE=2 SV=1	PxRPL22-XP_011548251.2	PxRPL22
NP_001295985.1	PxRPL21-NP_001295985.1	60S ribosomal protein L21 OS=Homo sapiens OX=9606 GN=RPL21 PE=1 SV=2	PxRPL21-NP_001295985.1	PxRPL21
XP_037975532.1	PxRPL1-XP_037975532.1	39S ribosomal protein L1, mitochondrial OS=Mus musculus OX=10090 GN=Mrpl1 PE=1 SV=2	PxRPL1-XP_037975532.1	PxRPL1
XP_011568278.2	PxRPL19-XP_011568278.2	60S ribosomal protein L19 OS=Drosophila melanogaster OX=7227 GN=RpL19 PE=1 SV=2	PxRPL19-XP_011568278.2	PxRPL19
XP_011562615.1	PxRPL18-XP_011562615.1	60S ribosomal protein L18 OS=Plutella xylostella OX=51655 GN=RpL18 PE=2 SV=1	PxRPL18-XP_011562615.1	PxRPL18
NP_001292407.1	PxRPL18A-NP_001292407.1	60S ribosomal protein L18a OS=Spodoptera frugiperda OX=7108 GN=RpL18A PE=2 SV=1	PxRPL18A-NP_001292407.1	PxRPL18A
XP_011568779.1	PxRPL17-XP_011568779.1	60S ribosomal protein L17 OS=Lonomia obliqua OX=304329 GN=RpL17 PE=2 SV=1	PxRPL17-XP_011568779.1	PxRPL17
NP_001296009.1	PxRPL15-NP_001296009.1	60S ribosomal protein L15 OS=Drosophila melanogaster OX=7227 GN=RpL15 PE=1 SV=1	PxRPL15-NP_001296009.1	PxRPL15
XP_011567577.1	PxRPL14-XP_011567577.1	60S ribosomal protein L14 OS=Drosophila virilis OX=7244 GN=RpL14 PE=3 SV=1	PxRPL14-XP_011567577.1	PxRPL14
XP_011563938.1	PxRPL13-XP_011563938.1	60S ribosomal protein L13 OS=Spodoptera frugiperda OX=7108 GN=RpL13 PE=2 SV=1	PxRPL13-XP_011563938.1	PxRPL13
XP_011557253.1	PxRPL13A-XP_011557253.1	60S ribosomal protein L13a OS=Choristoneura parallela OX=106495 GN=RpL13A PE=2 SV=1	PxRPL13A-XP_011557253.1	PxRPL13A
XP_037962316.1	PxRPL12-XP_037962316.1	60S ribosomal protein L12 OS=Rattus norvegicus OX=10116 GN=Rpl12 PE=2 SV=1	PxRPL12a-XP_037962316.1	PxRPL12a
XP_011561160.1	PxRPL12-XP_011561160.1	60S ribosomal protein L12 OS=Rattus norvegicus OX=10116 GN=Rpl12 PE=2 SV=1	PxRPL12b-XP_011561160.1	PxRPL12b
XP_037973099.1	PxRPL11-XP_037973099.1	60S ribosomal protein L11 OS=Drosophila melanogaster OX=7227 GN=RpL11 PE=1 SV=2	PxRPL11-XP_037973099.1	PxRPL11
XP_037973371.1	PxRPL10-XP_037973371.1	60S ribosomal protein L10 OS=Bombyx mandarina OX=7092 GN=RpL10 PE=2 SV=1
NP_001292403.1	PxRPL10-NP_001292403.1	60S ribosomal protein L10 OS=Bombyx mandarina OX=7092 GN=RpL10 PE=2 SV=1	PxRPL10-NP_001292403.1	PxRPL10
NP_001292430.1	PxRPL10A-NP_001292430.1	60S ribosomal protein L10a OS=Spodoptera frugiperda OX=7108 GN=RpL10A PE=2 SV=1	PxRPL10A-NP_001292430.1	PxRPL10A

## Sheet: DmRps
Supplementary DataSheet 1: The name and annotation of Rp genes in Sl (S. litura).
Gene_id	Rename_Gene_id	Annotation	Gene_name_& Gene_id	Gene_name
NP_726744.1	DmRPSA-NP_726744.1	40S ribosomal protein SA OS=Drosophila melanogaster OX=7227 GN=sta PE=1 SV=3	DmRPSA-NP_726744.1	DmRPSA
NP_729506.1	DmRPS9-NP_729506.1	40S ribosomal protein S9 OS=Drosophila melanogaster OX=7227 GN=RpS9 PE=1 SV=2
NP_524004.2	DmRPS9-NP_524004.2	40S ribosomal protein S9 OS=Drosophila melanogaster OX=7227 GN=RpS9 PE=1 SV=2
NP_001287008.1	DmRPS9-NP_001287008.1	40S ribosomal protein S9 OS=Drosophila melanogaster OX=7227 GN=RpS9 PE=1 SV=2	DmRPS9-NP_001287008.1	DmRPS9
NP_651740.1	DmRPS8-NP_651740.1	40S ribosomal protein S8 OS=Drosophila melanogaster OX=7227 GN=RpS8 PE=1 SV=1
NP_001287597.1	DmRPS8-NP_001287597.1	40S ribosomal protein S8 OS=Drosophila melanogaster OX=7227 GN=RpS8 PE=1 SV=1	DmRPS8-NP_001287597.1	DmRPS8
NP_001287596.1	DmRPS8-NP_001287596.1	40S ribosomal protein S8 OS=Drosophila melanogaster OX=7227 GN=RpS8 PE=1 SV=1
NP_001247362.1	DmRPS8-NP_001247362.1	40S ribosomal protein S8 OS=Drosophila melanogaster OX=7227 GN=RpS8 PE=1 SV=1
NP_996312.1	DmRPS7-NP_996312.1	40S ribosomal protein S7 OS=Drosophila melanogaster OX=7227 GN=RpS7 PE=1 SV=1
NP_733356.2	DmRPS7-NP_733356.2	40S ribosomal protein S7 OS=Drosophila melanogaster OX=7227 GN=RpS7 PE=1 SV=1	DmRPS7-NP_733356.2	DmRPS7
NP_733355.1	DmRPS7-NP_733355.1	40S ribosomal protein S7 OS=Drosophila melanogaster OX=7227 GN=RpS7 PE=1 SV=1
NP_651782.1	DmRPS7-NP_651782.1	40S ribosomal protein S7 OS=Drosophila melanogaster OX=7227 GN=RpS7 PE=1 SV=1
NP_727213.1	DmRPS6-NP_727213.1	40S ribosomal protein S6 OS=Drosophila melanogaster OX=7227 GN=RpS6 PE=1 SV=1
NP_511073.1	DmRPS6-NP_511073.1	40S ribosomal protein S6 OS=Drosophila melanogaster OX=7227 GN=RpS6 PE=1 SV=1	DmRPS6-NP_511073.1	DmRPS6
NP_650407.1	DmRPS5-NP_650407.1	40S ribosomal protein S5b OS=Drosophila melanogaster OX=7227 GN=RpS5b PE=2 SV=1
NP_523382.1	DmRPS5-NP_523382.1	40S ribosomal protein S5a OS=Drosophila melanogaster OX=7227 GN=RpS5a PE=1 SV=1	DmRPS5-NP_523382.1	DmRPS5
NP_001285362.1	DmRPS5-NP_001285362.1	40S ribosomal protein S5a OS=Drosophila melanogaster OX=7227 GN=RpS5a PE=1 SV=1
NP_001285361.1	DmRPS5-NP_001285361.1	40S ribosomal protein S5a OS=Drosophila melanogaster OX=7227 GN=RpS5a PE=1 SV=1
NP_001285360.1	DmRPS5-NP_001285360.1	40S ribosomal protein S5a OS=Drosophila melanogaster OX=7227 GN=RpS5a PE=1 SV=1
NP_001247110.1	DmRPS5-NP_001247110.1	40S ribosomal protein S5b OS=Drosophila melanogaster OX=7227 GN=RpS5b PE=2 SV=1
NP_729871.1	DmRPS4-NP_729871.1	40S ribosomal protein S4 OS=Drosophila melanogaster OX=7227 GN=RpS4 PE=1 SV=2
NP_524053.2	DmRPS4-NP_524053.2	40S ribosomal protein S4 OS=Drosophila melanogaster OX=7227 GN=RpS4 PE=1 SV=2
NP_001287055.1	DmRPS4-NP_001287055.1	40S ribosomal protein S4 OS=Drosophila melanogaster OX=7227 GN=RpS4 PE=1 SV=2	DmRPS4-NP_001287055.1	DmRPS4
NP_476632.1	DmRPS3-NP_476632.1	40S ribosomal protein S3 OS=Drosophila melanogaster OX=7227 GN=RpS3 PE=1 SV=1
NP_001287481.1	DmRPS3-NP_001287481.1	40S ribosomal protein S3 OS=Drosophila melanogaster OX=7227 GN=RpS3 PE=1 SV=1	DmRPS3-NP_001287481.1	DmRPS3
NP_726518.1	DmRPS3A-NP_726518.1	40S ribosomal protein S3a OS=Drosophila erecta OX=7220 GN=RpS3A PE=3 SV=1
NP_524618.1	DmRPS3A-NP_524618.1	40S ribosomal protein S3a OS=Drosophila erecta OX=7220 GN=RpS3A PE=3 SV=1
NP_001245404.1	DmRPS3A-NP_001245404.1	40S ribosomal protein S3a OS=Drosophila erecta OX=7220 GN=RpS3A PE=3 SV=1	DmRPS3A-NP_001245404.1	DmRPS3A
NP_732566.1	DmRPS30-NP_732566.1	40S ribosomal protein S30 OS=Bos taurus OX=9913 GN=FAU PE=3 SV=1
NP_650922.1	DmRPS30-NP_650922.1	40S ribosomal protein S30 OS=Bos taurus OX=9913 GN=FAU PE=3 SV=1
NP_001287433.1	DmRPS30-NP_001287433.1	40S ribosomal protein S30 OS=Bos taurus OX=9913 GN=FAU PE=3 SV=1	DmRPS30-NP_001287433.1	DmRPS30
NP_476874.1	DmRPS2-NP_476874.1	40S ribosomal protein S2 OS=Drosophila melanogaster OX=7227 GN=RpS2 PE=1 SV=2
NP_001285785.1	DmRPS2-NP_001285785.1	40S ribosomal protein S2 OS=Drosophila melanogaster OX=7227 GN=RpS2 PE=1 SV=2	DmRPS2-NP_001285785.1	DmRPS2
NP_001260303.1	DmRPS2-NP_001260303.1	40S ribosomal protein S2 OS=Drosophila melanogaster OX=7227 GN=RpS2 PE=1 SV=2
NP_731407.2	DmRPS29-NP_731407.2	40S ribosomal protein S29 OS=Drosophila melanogaster OX=7227 GN=RpS29 PE=1 SV=1	DmRPS29-NP_731407.2	DmRPS29
NP_649946.1	DmRPS29-NP_649946.1	40S ribosomal protein S29 OS=Drosophila melanogaster OX=7227 GN=RpS29 PE=1 SV=1
NP_651764.1	DmRPS28-NP_651764.1	40S ribosomal protein S28 OS=Drosophila melanogaster OX=7227 GN=RpS28b PE=1 SV=2	DmRPS28a-NP_651764.1	DmRPS28a
NP_572568.1	DmRPS28-NP_572568.1	40S ribosomal protein S28 OS=Drosophila melanogaster OX=7227 GN=RpS28b PE=1 SV=2
NP_001285059.1	DmRPS28-NP_001285059.1	40S ribosomal protein S28 OS=Drosophila melanogaster OX=7227 GN=RpS28b PE=1 SV=2	DmRPS28b-NP_001285059.1	DmRPS28b
NP_651359.1	DmRPS27-NP_651359.1	40S ribosomal protein S27 OS=Xenopus laevis OX=8355 GN=rps27 PE=3 SV=2	DmRPS27-NP_651359.1	DmRPS27
NP_001247301.1	DmRPS27-NP_001247301.1	40S ribosomal protein S27 OS=Xenopus laevis OX=8355 GN=rps27 PE=3 SV=2
NP_476778.1	DmRPS27A-NP_476778.1	Ubiquitin-40S ribosomal protein S27a OS=Drosophila melanogaster OX=7227 GN=RpS27A PE=1 SV=2	DmRPS27A-NP_476778.1	DmRPS27A
NP_724110.1	DmRPS26-NP_724110.1	40S ribosomal protein S26 OS=Drosophila melanogaster OX=7227 GN=RpS26 PE=1 SV=1
NP_724109.1	DmRPS26-NP_724109.1	40S ribosomal protein S26 OS=Drosophila melanogaster OX=7227 GN=RpS26 PE=1 SV=1
NP_523595.1	DmRPS26-NP_523595.1	40S ribosomal protein S26 OS=Drosophila melanogaster OX=7227 GN=RpS26 PE=1 SV=1
NP_001286042.1	DmRPS26-NP_001286042.1	40S ribosomal protein S26 OS=Drosophila melanogaster OX=7227 GN=RpS26 PE=1 SV=1	DmRPS26-NP_001286042.1	DmRPS26
NP_001260537.1	DmRPS26-NP_001260537.1	40S ribosomal protein S26 OS=Drosophila melanogaster OX=7227 GN=RpS26 PE=1 SV=1
NP_731544.1	DmRPS25-NP_731544.1	40S ribosomal protein S25 OS=Drosophila melanogaster OX=7227 GN=RpS25 PE=1 SV=3
NP_524315.2	DmRPS25-NP_524315.2	40S ribosomal protein S25 OS=Drosophila melanogaster OX=7227 GN=RpS25 PE=1 SV=3	DmRPS25-NP_524315.2	DmRPS25
NP_611693.1	DmRPS24-NP_611693.1	40S ribosomal protein S24 OS=Spodoptera frugiperda OX=7108 GN=RpS24 PE=2 SV=1	DmRPS24-NP_611693.1	DmRPS24
NP_610939.2	DmRPS23-NP_610939.2	40S ribosomal protein S23 OS=Drosophila melanogaster OX=7227 GN=RpS23 PE=1 SV=1	DmRPS23-NP_610939.2	DmRPS23
NP_001286410.1	DmRPS23-NP_001286410.1	40S ribosomal protein S23 OS=Drosophila melanogaster OX=7227 GN=RpS23 PE=1 SV=1
NP_722855.1	DmRPS21-NP_722855.1	40S ribosomal protein S21 OS=Drosophila erecta OX=7220 GN=RpS21 PE=3 SV=1
NP_722854.1	DmRPS21-NP_722854.1	40S ribosomal protein S21 OS=Drosophila erecta OX=7220 GN=RpS21 PE=3 SV=1
NP_722853.1	DmRPS21-NP_722853.1	40S ribosomal protein S21 OS=Drosophila erecta OX=7220 GN=RpS21 PE=3 SV=1
NP_523462.2	DmRPS21-NP_523462.2	40S ribosomal protein S21 OS=Drosophila erecta OX=7220 GN=RpS21 PE=3 SV=1	DmRPS21-NP_523462.2	DmRPS21
NP_001259970.1	DmRPS21-NP_001259970.1	40S ribosomal protein S21 OS=Drosophila erecta OX=7220 GN=RpS21 PE=3 SV=1
NP_524421.1	DmRPS20-NP_524421.1	40S ribosomal protein S20 OS=Drosophila melanogaster OX=7227 GN=RpS20 PE=1 SV=1	DmRPS20-NP_524421.1	DmRPS20
NP_727993.1	DmRPS19-NP_727993.1	40S ribosomal protein S19a OS=Drosophila melanogaster OX=7227 GN=RpS19a PE=1 SV=3
NP_727992.1	DmRPS19-NP_727992.1	40S ribosomal protein S19a OS=Drosophila melanogaster OX=7227 GN=RpS19a PE=1 SV=3
NP_651195.1	DmRPS19-NP_651195.1	40S ribosomal protein S19b OS=Drosophila melanogaster OX=7227 GN=RpS19b PE=2 SV=3
NP_523376.1	DmRPS19-NP_523376.1	40S ribosomal protein S19a OS=Drosophila melanogaster OX=7227 GN=RpS19a PE=1 SV=3
NP_001285339.1	DmRPS19-NP_001285339.1	40S ribosomal protein S19a OS=Drosophila melanogaster OX=7227 GN=RpS19a PE=1 SV=3
NP_001285338.1	DmRPS19-NP_001285338.1	40S ribosomal protein S19a OS=Drosophila melanogaster OX=7227 GN=RpS19a PE=1 SV=3	DmRPS19-NP_001285338.1	DmRPS19
NP_001262891.1	DmRPS19-NP_001262891.1	40S ribosomal protein S19b OS=Drosophila melanogaster OX=7227 GN=RpS19b PE=2 SV=3
NP_725943.1	DmRPS18-NP_725943.1	40S ribosomal protein S18 OS=Drosophila melanogaster OX=7227 GN=RpS18 PE=1 SV=1	DmRPS18-NP_725943.1	DmRPS18
NP_476964.1	DmRPS18-NP_476964.1	40S ribosomal protein S18 OS=Drosophila melanogaster OX=7227 GN=RpS18 PE=1 SV=1
NP_524002.1	DmRPS17-NP_524002.1	40S ribosomal protein S17 OS=Drosophila melanogaster OX=7227 GN=RpS17 PE=1 SV=2	DmRPS17-NP_524002.1	DmRPS17
NP_611685.1	DmRPS16-NP_611685.1	40S ribosomal protein S16 OS=Drosophila melanogaster OX=7227 GN=RpS16 PE=1 SV=1
NP_001286731.1	DmRPS16-NP_001286731.1	40S ribosomal protein S16 OS=Drosophila melanogaster OX=7227 GN=RpS16 PE=1 SV=1	DmRPS16-NP_001286731.1	DmRPS16
NP_725591.1	DmRPS15-NP_725591.1	40S ribosomal protein S15 OS=Elaeis oleifera OX=80265 GN=RPS15 PE=2 SV=1
NP_611136.1	DmRPS15-NP_611136.1	40S ribosomal protein S15 OS=Elaeis oleifera OX=80265 GN=RPS15 PE=2 SV=1	DmRPS15-NP_611136.1	DmRPS15
NP_727693.1	DmRPS15A-NP_727693.1	40S ribosomal protein S15Aa OS=Drosophila melanogaster OX=7227 GN=RpS15Aa PE=1 SV=2
NP_727692.1	DmRPS15A-NP_727692.1	40S ribosomal protein S15Aa OS=Drosophila melanogaster OX=7227 GN=RpS15Aa PE=1 SV=2
NP_727690.1	DmRPS15A-NP_727690.1	40S ribosomal protein S15Aa OS=Drosophila melanogaster OX=7227 GN=RpS15Aa PE=1 SV=2
NP_610616.1	DmRPS15A-NP_610616.1	40S ribosomal protein S15Ab OS=Drosophila melanogaster OX=7227 GN=RpS15Ab PE=2 SV=3
NP_524709.1	DmRPS15A-NP_524709.1	40S ribosomal protein S15Aa OS=Drosophila melanogaster OX=7227 GN=RpS15Aa PE=1 SV=2	DmRPS15A-NP_524709.1	DmRPS15A
NP_001162738.1	DmRPS15A-NP_001162738.1	40S ribosomal protein S15Aa OS=Drosophila melanogaster OX=7227 GN=RpS15Aa PE=1 SV=2
NP_727218.1	DmRPS14-NP_727218.1	40S ribosomal protein S14a OS=Drosophila melanogaster OX=7227 GN=RpS14a PE=1 SV=1	DmRPS14-NP_727218.1	DmRPS14
NP_536352.1	DmRPS14-NP_536352.1	40S ribosomal protein S14a OS=Drosophila melanogaster OX=7227 GN=RpS14a PE=1 SV=1
NP_524884.1	DmRPS14-NP_524884.1	40S ribosomal protein S14a OS=Drosophila melanogaster OX=7227 GN=RpS14a PE=1 SV=1
NP_001284995.1	DmRPS14-NP_001284995.1	40S ribosomal protein S14a OS=Drosophila melanogaster OX=7227 GN=RpS14a PE=1 SV=1
NP_476938.1	DmRPS13-NP_476938.1	40S ribosomal protein S13 OS=Drosophila melanogaster OX=7227 GN=RpS13 PE=1 SV=3
NP_001285747.1	DmRPS13-NP_001285747.1	40S ribosomal protein S13 OS=Drosophila melanogaster OX=7227 GN=RpS13 PE=1 SV=3	DmRPS13-NP_001285747.1	DmRPS13
NP_001033885.1	DmRPS13-NP_001033885.1	40S ribosomal protein S13 OS=Drosophila melanogaster OX=7227 GN=RpS13 PE=1 SV=3
NP_729866.1	DmRPS12-NP_729866.1	40S ribosomal protein S12 OS=Drosophila melanogaster OX=7227 GN=RpS12 PE=1 SV=2	DmRPS12-NP_729866.1	DmRPS12
NP_725115.1	DmRPS11-NP_725115.1	40S ribosomal protein S11 OS=Drosophila melanogaster OX=7227 GN=RpS11 PE=1 SV=1
NP_725114.1	DmRPS11-NP_725114.1	40S ribosomal protein S11 OS=Drosophila melanogaster OX=7227 GN=RpS11 PE=1 SV=1	DmRPS11-NP_725114.1	DmRPS11
NP_728273.1	DmRPS10-NP_728273.1	40S ribosomal protein S10b OS=Drosophila melanogaster OX=7227 GN=RpS10b PE=1 SV=2	DmRPS10-NP_728273.1	DmRPS10
NP_608324.1	DmRPS10-NP_608324.1	40S ribosomal protein S10b OS=Drosophila melanogaster OX=7227 GN=RpS10b PE=1 SV=2
NP_001285445.1	DmRPS10-NP_001285445.1	40S ribosomal protein S10b OS=Drosophila melanogaster OX=7227 GN=RpS10b PE=1 SV=2
NP_001245758.1	DmRPS10-NP_001245758.1	40S ribosomal protein S10b OS=Drosophila melanogaster OX=7227 GN=RpS10b PE=1 SV=2
NP_523764.1	DmRPLP2-NP_523764.1	60S acidic ribosomal protein P2 OS=Drosophila melanogaster OX=7227 GN=RpLP2 PE=1 SV=1	DmRPLP2-NP_523764.1	DmRPLP2
NP_476630.1	DmRPLP1-NP_476630.1	60S acidic ribosomal protein P1 OS=Drosophila melanogaster OX=7227 GN=RpLP1 PE=1 SV=2
NP_001259822.1	DmRPLP1-NP_001259822.1	60S acidic ribosomal protein P1 OS=Drosophila melanogaster OX=7227 GN=RpLP1 PE=1 SV=2	DmRPLP1-NP_001259822.1	DmRPLP1
NP_524211.1	DmRPLP0-NP_524211.1	60S acidic ribosomal protein P0 OS=Drosophila melanogaster OX=7227 GN=RpLP0 PE=1 SV=1
NP_001262202.1	DmRPLP0-NP_001262202.1	60S acidic ribosomal protein P0 OS=Drosophila melanogaster OX=7227 GN=RpLP0 PE=1 SV=1	DmRPLP0-NP_001262202.1	DmRPLP0
NP_723644.1	DmRPL9-NP_723644.1	60S ribosomal protein L9 OS=Drosophila melanogaster OX=7227 GN=RpL9 PE=1 SV=2
NP_477161.1	DmRPL9-NP_477161.1	60S ribosomal protein L9 OS=Drosophila melanogaster OX=7227 GN=RpL9 PE=1 SV=2
NP_001285826.1	DmRPL9-NP_001285826.1	60S ribosomal protein L9 OS=Drosophila melanogaster OX=7227 GN=RpL9 PE=1 SV=2	DmRPL9-NP_001285826.1	DmRPL9
NP_728756.1	DmRPL8-NP_728756.1	60S ribosomal protein L8 OS=Drosophila melanogaster OX=7227 GN=RpL8 PE=1 SV=1	DmRPL8-NP_728756.1	DmRPL8
NP_524726.1	DmRPL8-NP_524726.1	60S ribosomal protein L8 OS=Drosophila melanogaster OX=7227 GN=RpL8 PE=1 SV=1
NP_523531.1	DmRPL7-NP_523531.1	60S ribosomal protein L7 OS=Drosophila melanogaster OX=7227 GN=RpL7 PE=1 SV=2
NP_001285794.1	DmRPL7-NP_001285794.1	60S ribosomal protein L7 OS=Drosophila melanogaster OX=7227 GN=RpL7 PE=1 SV=2	DmRPL7-NP_001285794.1	DmRPL7
NP_727096.1	DmRPL7A-NP_727096.1	60S ribosomal protein L7a OS=Drosophila melanogaster OX=7227 GN=RpL7A PE=1 SV=2
NP_727094.1	DmRPL7A-NP_727094.1	60S ribosomal protein L7a OS=Drosophila melanogaster OX=7227 GN=RpL7A PE=1 SV=2
NP_511063.1	DmRPL7A-NP_511063.1	60S ribosomal protein L7a OS=Drosophila melanogaster OX=7227 GN=RpL7A PE=1 SV=2
NP_001284945.1	DmRPL7A-NP_001284945.1	60S ribosomal protein L7a OS=Drosophila melanogaster OX=7227 GN=RpL7A PE=1 SV=2	DmRPL7A-NP_001284945.1	DmRPL7A
NP_001284944.1	DmRPL7A-NP_001284944.1	60S ribosomal protein L7a OS=Drosophila melanogaster OX=7227 GN=RpL7A PE=1 SV=2
NP_733433.1	DmRPL6-NP_733433.1	60S ribosomal protein L6 OS=Chinchilla lanigera OX=34839 GN=RPL6 PE=2 SV=3	DmRPL6-NP_733433.1	DmRPL6
NP_651876.1	DmRPL6-NP_651876.1	60S ribosomal protein L6 OS=Chinchilla lanigera OX=34839 GN=RPL6 PE=2 SV=3
NP_001036391.2	DmRPL5-NP_001036391.2	60S ribosomal protein L5 OS=Drosophila melanogaster OX=7227 GN=RpL5 PE=1 SV=2	DmRPL5-NP_001036391.2	DmRPL5
NP_001036390.2	DmRPL5-NP_001036390.2	60S ribosomal protein L5 OS=Drosophila melanogaster OX=7227 GN=RpL5 PE=1 SV=2
NP_001036388.1	DmRPL5-NP_001036388.1	60S ribosomal protein L5 OS=Drosophila melanogaster OX=7227 GN=RpL5 PE=1 SV=2
NP_001036387.1	DmRPL5-NP_001036387.1	60S ribosomal protein L5 OS=Drosophila melanogaster OX=7227 GN=RpL5 PE=1 SV=2
NP_524538.2	DmRPL4-NP_524538.2	60S ribosomal protein L4 OS=Drosophila melanogaster OX=7227 GN=RpL4 PE=1 SV=2	DmRPL4-NP_524538.2	DmRPL4
NP_001014551.1	DmRPL41-NP_001014551.1	No Hit Found	DmRPL41-NP_001014551.1	DmRPL41
NP_476776.1	DmRPL40-NP_476776.1	Ubiquitin-60S ribosomal protein L40 OS=Drosophila melanogaster OX=7227 GN=RpL40 PE=1 SV=2	DmRPL40-NP_476776.1	DmRPL40
NP_001260018.1	DmRPL40-NP_001260018.1	Ubiquitin-60S ribosomal protein L40 OS=Drosophila melanogaster OX=7227 GN=RpL40 PE=1 SV=2
NP_731550.2	DmRPL3-NP_731550.2	60S ribosomal protein L3 OS=Drosophila melanogaster OX=7227 GN=RpL3 PE=1 SV=3
NP_731548.2	DmRPL3-NP_731548.2	60S ribosomal protein L3 OS=Drosophila melanogaster OX=7227 GN=RpL3 PE=1 SV=3	DmRPL3-NP_731548.2	DmRPL3
NP_731547.1	DmRPL3-NP_731547.1	60S ribosomal protein L3 OS=Drosophila melanogaster OX=7227 GN=RpL3 PE=1 SV=3
NP_524316.1	DmRPL3-NP_524316.1	60S ribosomal protein L3 OS=Drosophila melanogaster OX=7227 GN=RpL3 PE=1 SV=3
NP_477314.1	DmRPL39-NP_477314.1	60S ribosomal protein L39 OS=Drosophila melanogaster OX=7227 GN=RpL39 PE=1 SV=2	DmRPL39-NP_477314.1	DmRPL39
NP_001260700.1	DmRPL38-NP_001260700.1	60S ribosomal protein L38 OS=Drosophila melanogaster OX=7227 GN=RpL38 PE=1 SV=1	DmRPL38-NP_001260700.1	DmRPL38
NP_001036440.1	DmRPL38-NP_001036440.1	60S ribosomal protein L38 OS=Drosophila melanogaster OX=7227 GN=RpL38 PE=1 SV=1
NP_573005.1	DmRPL37-NP_573005.1	Probable 60S ribosomal protein L37-A OS=Drosophila melanogaster OX=7227 GN=RpL37a PE=1 SV=1	DmRPL37a-NP_573005.1	DmRPL37a
NP_001259561.1	DmRPL37-NP_001259561.1	Probable 60S ribosomal protein L37-A OS=Drosophila melanogaster OX=7227 GN=RpL37a PE=1 SV=1
NP_611757.1	DmRPL37b-NP_611757.1	Probable 60S ribosomal protein L37-B OS=Drosophila melanogaster OX=7227 GN=RpL37b PE=3 SV=1	DmRPL37b-NP_611757.1	DmRPL37b
NP_723060.1	DmRPL37A-NP_723060.1	60S ribosomal protein L37a OS=Drosophila melanogaster OX=7227 GN=RpL37A PE=1 SV=3
NP_524781.1	DmRPL37A-NP_524781.1	60S ribosomal protein L37a OS=Drosophila melanogaster OX=7227 GN=RpL37A PE=1 SV=3
NP_001188691.1	DmRPL37A-NP_001188691.1	60S ribosomal protein L37a OS=Drosophila melanogaster OX=7227 GN=RpL37A PE=1 SV=3	DmRPL37A-NP_001188691.1	DmRPL37A
NP_726688.1	DmRPL36-NP_726688.1	60S ribosomal protein L36 OS=Drosophila melanogaster OX=7227 GN=RpL36 PE=1 SV=1
NP_726687.1	DmRPL36-NP_726687.1	60S ribosomal protein L36 OS=Drosophila melanogaster OX=7227 GN=RpL36 PE=1 SV=1
NP_726686.1	DmRPL36-NP_726686.1	60S ribosomal protein L36 OS=Drosophila melanogaster OX=7227 GN=RpL36 PE=1 SV=1
NP_476629.1	DmRPL36-NP_476629.1	60S ribosomal protein L36 OS=Drosophila melanogaster OX=7227 GN=RpL36 PE=1 SV=1
NP_001284750.1	DmRPL36-NP_001284750.1	60S ribosomal protein L36 OS=Drosophila melanogaster OX=7227 GN=RpL36 PE=1 SV=1	DmRPL36-NP_001284750.1	DmRPL36
NP_609179.2	DmRPL36A-NP_609179.2	60S ribosomal protein L44 OS=Ochlerotatus triseriatus OX=7162 GN=RpL44 PE=3 SV=3
NP_001285737.1	DmRPL36A-NP_001285737.1	60S ribosomal protein L44 OS=Ochlerotatus triseriatus OX=7162 GN=RpL44 PE=3 SV=3	DmRPL36A-NP_001285737.1	DmRPL36A
NP_727016.1	DmRPL35-NP_727016.1	60S ribosomal protein L35 OS=Homo sapiens OX=9606 GN=RPL35 PE=1 SV=2
NP_572243.1	DmRPL35-NP_572243.1	60S ribosomal protein L35 OS=Homo sapiens OX=9606 GN=RPL35 PE=1 SV=2
NP_001284900.1	DmRPL35-NP_001284900.1	60S ribosomal protein L35 OS=Homo sapiens OX=9606 GN=RPL35 PE=1 SV=2	DmRPL35-NP_001284900.1	DmRPL35
NP_649539.1	DmRPL35A-NP_649539.1	60S ribosomal protein L35a OS=Homo sapiens OX=9606 GN=RPL35A PE=1 SV=2	DmRPL35A-NP_649539.1	DmRPL35A
NP_733136.1	DmRPL34-NP_733136.1	60S ribosomal protein L34 OS=Aedes albopictus OX=7160 GN=RpL34 PE=2 SV=2
NP_731345.1	DmRPL34-NP_731345.1	60S ribosomal protein L34 OS=Aedes albopictus OX=7160 GN=RpL34 PE=2 SV=2	DmRPL34-NP_731345.1	DmRPL34
NP_651460.2	DmRPL34-NP_651460.2	60S ribosomal protein L34 OS=Aedes albopictus OX=7160 GN=RpL34 PE=2 SV=2
NP_649887.1	DmRPL34-NP_649887.1	60S ribosomal protein L34 OS=Aedes albopictus OX=7160 GN=RpL34 PE=2 SV=2
NP_001287250.1	DmRPL34-NP_001287250.1	60S ribosomal protein L34 OS=Aedes albopictus OX=7160 GN=RpL34 PE=2 SV=2
NP_001287249.1	DmRPL34-NP_001287249.1	60S ribosomal protein L34 OS=Aedes albopictus OX=7160 GN=RpL34 PE=2 SV=2
NP_001189295.1	DmRPL34-NP_001189295.1	60S ribosomal protein L34 OS=Aedes albopictus OX=7160 GN=RpL34 PE=2 SV=2
NP_733340.1	DmRPL32-NP_733340.1	60S ribosomal protein L32 OS=Drosophila melanogaster OX=7227 GN=RpL32 PE=1 SV=3	DmRPL32-NP_733340.1	DmRPL32
NP_733339.1	DmRPL32-NP_733339.1	60S ribosomal protein L32 OS=Drosophila melanogaster OX=7227 GN=RpL32 PE=1 SV=3
NP_524582.1	DmRPL32-NP_524582.1	60S ribosomal protein L32 OS=Drosophila melanogaster OX=7227 GN=RpL32 PE=1 SV=3
NP_001138127.1	DmRPL32-NP_001138127.1	60S ribosomal protein L32 OS=Drosophila melanogaster OX=7227 GN=RpL32 PE=1 SV=3
NP_724805.1	DmRPL31-NP_724805.1	60S ribosomal protein L31 OS=Drosophila melanogaster OX=7227 GN=RpL31 PE=1 SV=1
NP_724804.1	DmRPL31-NP_724804.1	60S ribosomal protein L31 OS=Drosophila melanogaster OX=7227 GN=RpL31 PE=1 SV=1	DmRPL31-NP_724804.1	DmRPL31
NP_610503.1	DmRPL31-NP_610503.1	60S ribosomal protein L31 OS=Drosophila melanogaster OX=7227 GN=RpL31 PE=1 SV=1
NP_724149.1	DmRPL30-NP_724149.1	60S ribosomal protein L30 OS=Spodoptera frugiperda OX=7108 GN=RpL30 PE=3 SV=1
NP_524687.1	DmRPL30-NP_524687.1	60S ribosomal protein L30 OS=Spodoptera frugiperda OX=7108 GN=RpL30 PE=3 SV=1
NP_001260550.2	DmRPL30-NP_001260550.2	60S ribosomal protein L30 OS=Spodoptera frugiperda OX=7108 GN=RpL30 PE=3 SV=1	DmRPL30-NP_001260550.2	DmRPL30
NP_726054.1	DmRPL29-NP_726054.1	60S ribosomal protein L29 OS=Drosophila melanogaster OX=7227 GN=RpL29 PE=1 SV=1
NP_726053.1	DmRPL29-NP_726053.1	60S ribosomal protein L29 OS=Drosophila melanogaster OX=7227 GN=RpL29 PE=1 SV=1	DmRPL29-NP_726053.1	DmRPL29
NP_477203.1	DmRPL29-NP_477203.1	60S ribosomal protein L29 OS=Drosophila melanogaster OX=7227 GN=RpL29 PE=1 SV=1
NP_728841.2	DmRPL28-NP_728841.2	60S ribosomal protein L28 OS=Drosophila melanogaster OX=7227 GN=RpL28 PE=1 SV=1
NP_728840.1	DmRPL28-NP_728840.1	60S ribosomal protein L28 OS=Drosophila melanogaster OX=7227 GN=RpL28 PE=1 SV=1
NP_728839.1	DmRPL28-NP_728839.1	60S ribosomal protein L28 OS=Drosophila melanogaster OX=7227 GN=RpL28 PE=1 SV=1	DmRPL28-NP_728839.1	DmRPL28
NP_647791.2	DmRPL28-NP_647791.2	60S ribosomal protein L28 OS=Drosophila melanogaster OX=7227 GN=RpL28 PE=1 SV=1
NP_001163337.1	DmRPL28-NP_001163337.1	60S ribosomal protein L28 OS=Drosophila melanogaster OX=7227 GN=RpL28 PE=1 SV=1
NP_001163336.1	DmRPL28-NP_001163336.1	60S ribosomal protein L28 OS=Drosophila melanogaster OX=7227 GN=RpL28 PE=1 SV=1
NP_651417.1	DmRPL27-NP_651417.1	60S ribosomal protein L27 OS=Danio rerio OX=7955 GN=rpl27 PE=2 SV=3
NP_001262968.1	DmRPL27-NP_001262968.1	60S ribosomal protein L27 OS=Danio rerio OX=7955 GN=rpl27 PE=2 SV=3	DmRPL27-NP_001262968.1	DmRPL27
NP_001262967.1	DmRPL27-NP_001262967.1	60S ribosomal protein L27 OS=Danio rerio OX=7955 GN=rpl27 PE=2 SV=3
NP_001262966.1	DmRPL27-NP_001262966.1	60S ribosomal protein L27 OS=Danio rerio OX=7955 GN=rpl27 PE=2 SV=3
NP_476963.1	DmRPL27A-NP_476963.1	60S ribosomal protein L27a OS=Drosophila melanogaster OX=7227 GN=RpL27A PE=1 SV=2	DmRPL27A-NP_476963.1	DmRPL27A
NP_001285601.1	DmRPL27A-NP_001285601.1	60S ribosomal protein L27a OS=Drosophila melanogaster OX=7227 GN=RpL27A PE=1 SV=2
NP_001188689.2	DmRPL27A-NP_001188689.2	60S ribosomal protein L27a OS=Drosophila melanogaster OX=7227 GN=RpL27A PE=1 SV=2
NP_649070.1	DmRPL26-NP_649070.1	60S ribosomal protein L26 OS=Bos taurus OX=9913 GN=RPL26 PE=2 SV=1
NP_001303372.1	DmRPL26-NP_001303372.1	60S ribosomal protein L26 OS=Bos taurus OX=9913 GN=RPL26 PE=2 SV=1
NP_001262025.1	DmRPL26-NP_001262025.1	60S ribosomal protein L26 OS=Bos taurus OX=9913 GN=RPL26 PE=2 SV=1	DmRPL26-NP_001262025.1	DmRPL26
NP_609649.1	DmRPL24-NP_609649.1	60S ribosomal protein L24 OS=Drosophila melanogaster OX=7227 GN=RpL24 PE=1 SV=1
NP_001285896.1	DmRPL24-NP_001285896.1	60S ribosomal protein L24 OS=Drosophila melanogaster OX=7227 GN=RpL24 PE=1 SV=1
NP_001285895.1	DmRPL24-NP_001285895.1	60S ribosomal protein L24 OS=Drosophila melanogaster OX=7227 GN=RpL24 PE=1 SV=1	DmRPL24-NP_001285895.1	DmRPL24
NP_523813.1	DmRPL23-NP_523813.1	60S ribosomal protein L23 OS=Drosophila melanogaster OX=7227 GN=RpL23 PE=1 SV=2	DmRPL23-NP_523813.1	DmRPL23
NP_523886.1	DmRPL23A-NP_523886.1	60S ribosomal protein L23a OS=Bos taurus OX=9913 GN=RPL23A PE=2 SV=1
NP_001356972.1	DmRPL23A-NP_001356972.1	60S ribosomal protein L23a OS=Bos taurus OX=9913 GN=RPL23A PE=2 SV=1	DmRPL23A-NP_001356972.1	DmRPL23A
NP_477134.1	DmRPL22-NP_477134.1	60S ribosomal protein L22 OS=Drosophila melanogaster OX=7227 GN=RpL22 PE=1 SV=2	DmRPL22-NP_477134.1	DmRPL22
NP_610144.1	DmRPL21-NP_610144.1	60S ribosomal protein L21 OS=Homo sapiens OX=9606 GN=RPL21 PE=1 SV=2
NP_001286133.1	DmRPL21-NP_001286133.1	60S ribosomal protein L21 OS=Homo sapiens OX=9606 GN=RPL21 PE=1 SV=2
NP_001260689.1	DmRPL21-NP_001260689.1	60S ribosomal protein L21 OS=Homo sapiens OX=9606 GN=RPL21 PE=1 SV=2	DmRPL21-NP_001260689.1	DmRPL21
NP_995941.1	DmRPL19-NP_995941.1	60S ribosomal protein L19 OS=Drosophila melanogaster OX=7227 GN=RpL19 PE=1 SV=2
NP_476631.1	DmRPL19-NP_476631.1	60S ribosomal protein L19 OS=Drosophila melanogaster OX=7227 GN=RpL19 PE=1 SV=2	DmRPL19-NP_476631.1	DmRPL19
NP_648091.1	DmRPL18-NP_648091.1	60S ribosomal protein L18 OS=Drosophila melanogaster OX=7227 GN=RpL18 PE=1 SV=1	DmRPL18-NP_648091.1	DmRPL18
NP_001286966.1	DmRPL18-NP_001286966.1	60S ribosomal protein L18 OS=Drosophila melanogaster OX=7227 GN=RpL18 PE=1 SV=1
NP_001261501.1	DmRPL18-NP_001261501.1	60S ribosomal protein L18 OS=Drosophila melanogaster OX=7227 GN=RpL18 PE=1 SV=1
NP_523774.1	DmRPL18A-NP_523774.1	60S ribosomal protein L18a OS=Drosophila melanogaster OX=7227 GN=RpL18A PE=1 SV=1	DmRPL18A-NP_523774.1	DmRPL18A
NP_727120.1	DmRPL17-NP_727120.1	60S ribosomal protein L17 OS=Drosophila melanogaster OX=7227 GN=RpL17 PE=1 SV=1
NP_727119.1	DmRPL17-NP_727119.1	60S ribosomal protein L17 OS=Drosophila melanogaster OX=7227 GN=RpL17 PE=1 SV=1	DmRPL17-NP_727119.1	DmRPL17
NP_727118.1	DmRPL17-NP_727118.1	60S ribosomal protein L17 OS=Drosophila melanogaster OX=7227 GN=RpL17 PE=1 SV=1
NP_572346.1	DmRPL17-NP_572346.1	60S ribosomal protein L17 OS=Drosophila melanogaster OX=7227 GN=RpL17 PE=1 SV=1
NP_001284961.1	DmRPL17-NP_001284961.1	60S ribosomal protein L17 OS=Drosophila melanogaster OX=7227 GN=RpL17 PE=1 SV=1
NP_001245398.1	DmRPL15-NP_001245398.1	60S ribosomal protein L15 OS=Drosophila melanogaster OX=7227 GN=RpL15 PE=1 SV=1	DmRPL15-NP_001245398.1	DmRPL15
NP_001245397.1	DmRPL15-NP_001245397.1	60S ribosomal protein L15 OS=Drosophila melanogaster OX=7227 GN=RpL15 PE=1 SV=1
NP_001245396.1	DmRPL15-NP_001245396.1	60S ribosomal protein L15 OS=Drosophila melanogaster OX=7227 GN=RpL15 PE=1 SV=1
NP_001245395.1	DmRPL15-NP_001245395.1	60S ribosomal protein L15 OS=Drosophila melanogaster OX=7227 GN=RpL15 PE=1 SV=1
NP_001104430.1	DmRPL15-NP_001104430.1	60S ribosomal protein L15 OS=Drosophila melanogaster OX=7227 GN=RpL15 PE=1 SV=1
NP_001104429.2	DmRPL15-NP_001104429.2	60S ribosomal protein L15 OS=Drosophila melanogaster OX=7227 GN=RpL15 PE=1 SV=1
NP_001015156.1	DmRPL15-NP_001015156.1	60S ribosomal protein L15 OS=Drosophila melanogaster OX=7227 GN=RpL15 PE=1 SV=1
NP_001015155.1	DmRPL15-NP_001015155.1	60S ribosomal protein L15 OS=Drosophila melanogaster OX=7227 GN=RpL15 PE=1 SV=1
NP_523975.1	DmRPL14-NP_523975.1	60S ribosomal protein L14 OS=Drosophila melanogaster OX=7227 GN=RpL14 PE=1 SV=1	DmRPL14-NP_523975.1	DmRPL14
NP_523530.1	DmRPL13-NP_523530.1	60S ribosomal protein L13 OS=Drosophila melanogaster OX=7227 GN=RpL13 PE=1 SV=1	DmRPL13-NP_523530.1	DmRPL13
NP_001260312.1	DmRPL13-NP_001260312.1	60S ribosomal protein L13 OS=Drosophila melanogaster OX=7227 GN=RpL13 PE=1 SV=1
NP_001033891.1	DmRPL13-NP_001033891.1	60S ribosomal protein L13 OS=Drosophila melanogaster OX=7227 GN=RpL13 PE=1 SV=1
NP_649560.1	DmRPL13A-NP_649560.1	60S ribosomal protein L13a OS=Drosophila melanogaster OX=7227 GN=RpL13A PE=1 SV=1	DmRPL13A-NP_649560.1	DmRPL13A
NP_726413.1	DmRPL12-NP_726413.1	60S ribosomal protein L12 OS=Mus musculus OX=10090 GN=Rpl12 PE=1 SV=2	DmRPL12-NP_726413.1	DmRPL12
NP_726412.1	DmRPL12-NP_726412.1	60S ribosomal protein L12 OS=Mus musculus OX=10090 GN=Rpl12 PE=1 SV=2
NP_524819.1	DmRPL12-NP_524819.1	60S ribosomal protein L12 OS=Mus musculus OX=10090 GN=Rpl12 PE=1 SV=2
NP_477054.1	DmRPL11-NP_477054.1	60S ribosomal protein L11 OS=Drosophila melanogaster OX=7227 GN=RpL11 PE=1 SV=2
NP_001286614.1	DmRPL11-NP_001286614.1	60S ribosomal protein L11 OS=Drosophila melanogaster OX=7227 GN=RpL11 PE=1 SV=2	DmRPL11-NP_001286614.1	DmRPL11
NP_730773.4	DmRPL10-NP_730773.4	60S ribosomal protein L10 OS=Drosophila melanogaster OX=7227 GN=RpL10 PE=1 SV=1
NP_651954.3	DmRPL10-NP_651954.3	60S ribosomal protein L10 OS=Drosophila melanogaster OX=7227 GN=RpL10 PE=1 SV=1
NP_001262233.1	DmRPL10-NP_001262233.1	60S ribosomal protein L10 OS=Drosophila melanogaster OX=7227 GN=RpL10 PE=1 SV=1	DmRPL10-NP_001262233.1	DmRPL10
NP_729753.1	DmRPL10A-NP_729753.1	60S ribosomal protein L10a-2 OS=Drosophila melanogaster OX=7227 GN=RpL10Ab PE=1 SV=2	DmRPL10A-NP_729753.1	DmRPL10A
NP_650410.1	DmRPL10A-NP_650410.1	60S ribosomal protein L10a-2 OS=Drosophila melanogaster OX=7227 GN=RpL10Ab PE=1 SV=2
NP_648514.1	DmRPL10A-NP_648514.1	60S ribosomal protein L10a-2 OS=Drosophila melanogaster OX=7227 GN=RpL10Ab PE=1 SV=2
