# Supplementary material for: Genome-Wide Identification and Stage-Specific Expression Profile Analysis Reveal the Function of Ribosomal Proteins for Oogenesis of Spodoptera litura
Source: Front Physiol. 2022 Jun 23;13:943205. doi: 10.3389/fphys.2022.943205 (PMC9259932; doi:10.3389/fphys.2022.943205)
Supplement: Supplementary file 10 [file DataSheet2.xlsx]

## Sheet: Supplementary DataSheet 2
Supplementary DataSheet 2: The characteristics of SlRp genes.
GeneID	Chr ID	Gene Range	Size of the Genes (bp)	Num of mRNA	NCBI-ID-proteins	Annotation	Gene_name	mRNA ID	mRNA Range	Num of Exon	Exon Range	Num of Intron	Intron Range	Num of CDS	CDS Range	GC Tontent (%)	Num of UTR	UTR Range
gene-LOC111348793	NC_036187.1	4213:6348	2135	2	XP_022815404.1	40S ribosomal protein S9 OS=Drosophila yakuba OX=7245 GN=RpS9 PE=2 SV=1	SlRPS9	rna-XM_022959636.1	4213:6348	4	6245:6348,5564:5795,5116:5302,4213:4413	3	6349:5563,5796:5115,5303:4212	3	4239:4413,5116:5302,5564:5786	56.07	3	5787:5795,6245:6348,4213:4238
gene-LOC111361003	NC_036187.1	9826635:9828508	1873	1	XP_022833125.1	60S ribosomal protein L12 OS=Bos taurus OX=9913 GN=RPL12 PE=2 SV=1	SlRPL12	rna-XM_022977357.1	9826635:9828508	4	9826635:9826803,9826881:9826954,9827586:9827766,9828282:9828508	3	9826804:9826880,9826955:9827585,9827767:9828281	4	9826767:9826803,9826881:9826954,9827586:9827766,9828282:9828484	50.91	2	9826635:9826766,9828485:9828508
gene-LOC111352939	NC_036188.1	500393:503005	2612	1	XP_022821430.1	40S ribosomal protein S23 OS=Spodoptera frugiperda OX=7108 GN=RpS23 PE=2 SV=1	SlRPS23	rna-XM_022965662.1	500393:503005	5	500393:500499,500850:501009,501917:502115,502568:502658,502921:503005	4	500500:500849,501010:501916,502116:502567,502659:502920	4	500496:500499,500850:501009,501917:502115,502568:502636	53.7	3	500393:500495,502637:502658,502921:503005
gene-LOC111356212	NC_036188.1	3962267:3966250	3983	1	XP_022826267.1	60S ribosomal protein L7a OS=Anopheles gambiae OX=7165 GN=RpL7A PE=3 SV=2	SlRPL7A	rna-XM_022970499.1	3962267:3966250	7	3966130:3966250,3965624:3965738,3964865:3965014,3964117:3964205,3963778:3963909,3962822:3962944,3962267:3962475	6	3966251:3965623,3965739:3964864,3965015:3964116,3964206:3963777,3963910:3962821,3962945:3962266	7	3962293:3962475,3962822:3962944,3963778:3963909,3964117:3964205,3964865:3965014,3965624:3965738,3966130:3966144	54.52	2	3966145:3966250,3962267:3962292
gene-LOC111355666	NC_036188.1	4682544:4685147	2603	1	XP_022825463.1	60S ribosomal protein L5 OS=Drosophila melanogaster OX=7227 GN=RpL5 PE=1 SV=2	SlRPL5	rna-XM_022969695.1	4682544:4685147	7	4682544:4682650,4683143:4683256,4683338:4683487,4683680:4683840,4684085:4684243,4684510:4684627,4684920:4685147	6	4682651:4683142,4683257:4683337,4683488:4683679,4683841:4684084,4684244:4684509,4684628:4684919	7	4682648:4682650,4683143:4683256,4683338:4683487,4683680:4683840,4684085:4684243,4684510:4684627,4684920:4685114	50	2	4682544:4682647,4685115:4685147
gene-LOC111356873	NC_036188.1	5787099:5788003	904	1	XP_022827137.1	40S ribosomal protein S5 OS=Homo sapiens OX=9606 GN=RPS5 PE=1 SV=4	SlRPS5	rna-XM_022971369.1	5787099:5788003	2	5787099:5787209,5787294:5788003	1	5787210:5787293	1	5787302:5787961	51.36	2	5787099:5787209,5787962:5788003
gene-LOC111357635	NC_036188.1	6769144:6770639	1495	1	XP_022828183.1	60S ribosomal protein L30 OS=Bos taurus OX=9913 GN=RPL30 PE=3 SV=3	SlRPL30	rna-XM_022972415.1	6769144:6770639	4	6769144:6769209,6769317:6769361,6769627:6769772,6770431:6770639	3	6769210:6769316,6769362:6769626,6769773:6770430	3	6769341:6769361,6769627:6769772,6770431:6770605	47.66	3	6769144:6769209,6769317:6769340,6770606:6770639
gene-LOC111355820	NC_036188.1	8439518:8441993	2475	1	XP_022825658.1	60S ribosomal protein L8 OS=Spodoptera frugiperda OX=7108 GN=RpL8 PE=2 SV=1	SlRPL8	rna-XM_022969890.1	8439518:8441993	6	8441893:8441993,8441583:8441735,8440539:8440695,8440138:8440341,8439757:8439915,8439518:8439669	5	8441994:8441582,8441736:8440538,8440696:8440137,8440342:8439756,8439916:8439517	5	8439554:8439669,8439757:8439915,8440138:8440341,8440539:8440695,8441583:8441720	52.97	3	8441721:8441735,8441893:8441993,8439518:8439553
gene-LOC111357720	NC_036188.1	9778611:9780111	1500	1	XP_022828292.1	60S acidic ribosomal protein P1 OS=Caenorhabditis elegans OX=6239 GN=rla-1 PE=3 SV=2	SlRPLP1	rna-XM_022972524.1	9778611:9780111	3	9778611:9778784,9779000:9779249,9779998:9780111	2	9778785:9778999,9779250:9779997	3	9778713:9778784,9779000:9779249,9779998:9780011	59.53	2	9778611:9778712,9780012:9780111
gene-LOC111356807	NC_036188.1	9790395:9792734	2339	1	XP_022827063.1	60S ribosomal protein L10a-2 OS=Drosophila melanogaster OX=7227 GN=RpL10Ab PE=1 SV=2	SlRPL10A	rna-XM_022971295.1	9790395:9792734	5	9792632:9792734,9792296:9792451,9791721:9791876,9791035:9791200,9790395:9790595	4	9792735:9792295,9792452:9791720,9791877:9791034,9791201:9790394	5	9790425:9790595,9791035:9791200,9791721:9791876,9792296:9792451,9792632:9792636	48.47	2	9792637:9792734,9790395:9790424
gene-LOC111353859	NC_036188.1	10227404:10230016	2612	1	XP_022822828.1	40S ribosomal protein S8 OS=Apis mellifera OX=7460 GN=RpS8 PE=2 SV=2	SlRPS8	rna-XM_022967060.1	10227404:10230016	6	10227404:10227511,10227730:10227836,10228016:10228115,10228224:10228399,10229477:10229606,10229871:10230016	5	10227512:10227729,10227837:10228015,10228116:10228223,10228400:10229476,10229607:10229870	6	10227508:10227511,10227730:10227836,10228016:10228115,10228224:10228399,10229477:10229606,10229871:10229980	51.83	2	10227404:10227507,10229981:10230016
gene-LOC111355051	NC_036188.1	12469233:12472075	2842	1	XP_022824544.1	60S acidic ribosomal protein P0 OS=Ceratitis capitata OX=7213 GN=RpLP0 PE=3 SV=1	SlRPLP0	rna-XM_022968776.1	12469233:12472075	6	12471989:12472075,12471725:12471817,12470889:12471282,12470459:12470583,12469841:12470077,12469233:12469565	5	12472076:12471724,12471818:12470888,12471283:12470458,12470584:12469840,12470078:12469232	5	12469428:12469565,12469841:12470077,12470459:12470583,12470889:12471282,12471725:12471778	54.75	3	12471779:12471817,12471989:12472075,12469233:12469427
gene-LOC111357664	NC_036188.1	15233639:15235553	1914	2	XP_022828226.1	60S ribosomal protein L35a OS=Macaca fascicularis OX=9541 GN=RPL35A PE=3 SV=1	SlRPL35Aa	rna-XM_022972458.1	15233639:15235426	4	15235402:15235426,15234980:15235206,15233959:15234189,15233639:15233713	3	15235427:15234979,15235207:15233958,15234190:15233638	3	15233690:15233713,15233959:15234189,15234980:15235204	58.96	3	15235205:15235206,15235402:15235426,15233639:15233689
gene-LOC111357664	NC_036188.1	15233639:15235553	1914	2	XP_022828218.1	60S ribosomal protein L35a OS=Macaca fascicularis OX=9541 GN=RPL35A PE=3 SV=1	SlRPL35Ab	rna-XM_022972450.1	15233639:15235553	4	15235444:15235553,15234980:15235206,15233959:15234189,15233639:15233713	3	15235554:15234979,15235207:15233958,15234190:15233638	3	15233690:15233713,15233959:15234189,15234980:15235204	58.96	3	15235205:15235206,15235444:15235553,15233639:15233689
gene-LOC111359370	NC_036189.1	4329195:4340520	11325	1	XP_022830662.1	60S ribosomal protein L4-B OS=Xenopus laevis OX=8355 GN=rpl4-b PE=2 SV=2	SlRPL4	rna-XM_022974894.1	4329195:4340520	10	4340511:4340520,4329195:4329419,4338954:4339262,4337220:4337301,4335228:4335391,4334279:4334403,4333617:4333715,4332262:4332397,4331125:4331260,4330112:4330271	9	4340521:4329194,4329420:4338953,4339263:4337219,4337302:4335227,4335392:4334278,4334404:4333616,4333716:4332261,4332398:4331124,4331261:4330111	10	4329225:4329419,4330112:4330271,4331125:4331260,4332262:4332397,4333617:4333715,4334279:4334403,4335228:4335391,4337220:4337301,4338954:4339262,4340511:4340520	55.93	1	4329195:4329224
gene-LOC111364691	NC_036191.1	454809:458896	4087	2	XP_022837440.1	40S ribosomal protein S11 OS=Homo sapiens OX=9606 GN=RPS11 PE=1 SV=3	SlRPS11	rna-XM_022981672.1	454809:458896	4	458792:458896,457307:457423,455257:455462,454809:454952	3	458897:457306,457424:455256,455463:454808	4	454829:454952,455257:455462,457307:457423,458792:458803	49.67	2	458804:458896,454809:454828
gene-LOC111347963	NC_036192.1	1353484:1355204	1720	2	XP_022814138.1	60S ribosomal protein L27 OS=Cervus nippon OX=9863 GN=RPL27 PE=2 SV=2	SlRPL27	rna-XM_022958370.1	1353484:1355204	3	1353484:1353575,1353932:1354161,1354983:1355204	2	1353576:1353931,1354162:1354982	2	1353943:1354161,1354983:1355168	50.13	3	1353484:1353575,1353932:1353942,1355169:1355204
gene-LOC111348565	NC_036193.1	5659113:5660150	1037	1	XP_022814991.1	Ubiquitin-60S ribosomal protein L40 OS=Bos taurus OX=9913 GN=UBA52 PE=1 SV=2	SlRPL40	rna-XM_022959223.1	5659113:5660150	3	5660045:5660150,5659556:5659788,5659113:5659380	2	5660151:5659555,5659789:5659112	2	5659217:5659380,5659556:5659781	48.46	3	5659782:5659788,5660045:5660150,5659113:5659216
gene-LOC111348530	NC_036193.1	7708383:7710596	2213	2	XP_022814946.1	60S ribosomal protein L9 OS=Drosophila melanogaster OX=7227 GN=RpL9 PE=1 SV=2	SlRPL9	rna-XM_022959178.1	7708383:7710596	3	7708383:7708469,7708683:7708931,7710241:7710596	2	7708470:7708682,7708932:7710240	2	7708691:7708931,7710241:7710572	47.12	3	7708383:7708469,7708683:7708690,7710573:7710596
gene-LOC111348073	NC_036193.1	14487175:14488192	1017	1	XP_022814294.1	60S ribosomal protein L36a OS=Danio rerio OX=7955 GN=rpl36a PE=3 SV=2	SlRPL36A	rna-XM_022958526.1	14487175:14488192	3	14488090:14488192,14487776:14487949,14487175:14487339	2	14488193:14487775,14487950:14487174	3	14487202:14487339,14487776:14487949,14488090:14488092	47.93	2	14488093:14488192,14487175:14487201
gene-LOC111349718	NC_036195.1	8380632:8383131	2499	1	XP_022816704.1	Probable 60S ribosomal protein L37-A OS=Drosophila melanogaster OX=7227 GN=RpL37a PE=1 SV=1	SlRPL37	rna-XM_022960936.1	8380632:8383131	3	8383022:8383131,8382716:8382851,8380632:8380807	2	8383132:8382715,8382852:8380631	3	8380668:8380807,8382716:8382851,8383022:8383024	51.25	2	8383025:8383131,8380632:8380667
gene-LOC111350075	NC_036196.1	4830251:4832621	2370	1	XP_022817264.1	60S ribosomal protein L23 OS=Drosophila melanogaster OX=7227 GN=RpL23 PE=1 SV=2	SlRPL23	rna-XM_022961496.1	4830251:4832621	4	4830251:4830360,4830551:4830634,4831220:4831347,4832397:4832621	3	4830361:4830550,4830635:4831219,4831348:4832396	4	4830348:4830360,4830551:4830634,4831220:4831347,4832397:4832594	55.08	2	4830251:4830347,4832595:4832621
gene-LOC111349914	NC_036196.1	8370489:8372383	1894	1	XP_022817024.1	40S ribosomal protein S21 OS=Spodoptera frugiperda OX=7108 GN=RpS21 PE=3 SV=1	SlRPS21	rna-XM_022961256.1	8370489:8372383	4	8370489:8370570,8370657:8370715,8371636:8371827,8372315:8372383	3	8370571:8370656,8370716:8371635,8371828:8372314	3	8370666:8370715,8371636:8371827,8372315:8372324	61.91	3	8370489:8370570,8370657:8370665,8372325:8372383
gene-LOC111350431	NC_036197.1	8238129:8239799	1670	1	XP_022817782.1	40S ribosomal protein S25 OS=Drosophila melanogaster OX=7227 GN=RpS25 PE=1 SV=3	SlRPS25	rna-XM_022962014.1	8238129:8239799	4	8238129:8238222,8238437:8238529,8238961:8239144,8239682:8239799	3	8238223:8238436,8238530:8238960,8239145:8239681	4	8238220:8238222,8238437:8238529,8238961:8239144,8239682:8239761	49.45	2	8238129:8238219,8239762:8239799
gene-LOC111350506	NC_036197.1	8319100:8320140	1040	1	XP_022817892.1	40S ribosomal protein S29 OS=Bombyx mori OX=7091 GN=RpS29 PE=3 SV=1	SlRPS29	rna-XM_022962124.1	8319100:8320140	3	8319100:8319251,8319339:8319438,8320107:8320140	2	8319252:8319338,8319439:8320106	3	8319190:8319251,8319339:8319438,8320107:8320115	52.63	2	8319100:8319189,8320116:8320140
gene-LOC111350994	NC_036198.1	3911499:3914585	3086	2	XP_022818519.1	40S ribosomal protein S7 OS=Manduca sexta OX=7130 GN=RpS7 PE=2 SV=1	SlRPS7	rna-XM_022962751.1	3911681:3914585	5	3911681:3911705,3911957:3912118,3912900:3913084,3913624:3913771,3914465:3914585	4	3911706:3911956,3912119:3912899,3913085:3913623,3913772:3914464	4	3911957:3912118,3912900:3913084,3913624:3913771,3914465:3914542	49.22	2	3911681:3911705,3914543:3914585
gene-LOC111350788	NC_036198.1	4627535:4630357	2822	1	XP_022818241.1	40S ribosomal protein S12 OS=Bos taurus OX=9913 GN=RPS12 PE=2 SV=1	SlRPS12	rna-XM_022962473.1	4627535:4630357	6	4627535:4627559,4627694:4627731,4628030:4628164,4629146:4629248,4629761:4629862,4630247:4630357	5	4627560:4627693,4627732:4628029,4628165:4629145,4629249:4629760,4629863:4630246	5	4627715:4627731,4628030:4628164,4629146:4629248,4629761:4629862,4630247:4630309	54.28	3	4627535:4627559,4627694:4627714,4630310:4630357
gene-LOC111350787	NC_036198.1	4635191:4639759	4568	1	XP_022818240.1	60S ribosomal protein L7 OS=Caenorhabditis elegans OX=6239 GN=rpl-7 PE=3 SV=1	SlRPL7	rna-XM_022962472.1	4635191:4639759	7	4635191:4635275,4636048:4636195,4636708:4636827,4638113:4638202,4638621:4638764,4639074:4639223,4639596:4639759	6	4635276:4636047,4636196:4636707,4636828:4638112,4638203:4638620,4638765:4639073,4639224:4639595	6	4636052:4636195,4636708:4636827,4638113:4638202,4638621:4638764,4639074:4639223,4639596:4639736	53.99	3	4635191:4635275,4636048:4636051,4639737:4639759
gene-LOC111351143	NC_036198.1	9332605:9334655	2050	1	XP_022818679.1	40S ribosomal protein S20 OS=Bos taurus OX=9913 GN=RPS20 PE=3 SV=1	SlRPS20	rna-XM_022962911.1	9332605:9334655	3	9332605:9332718,9333195:9333356,9334417:9334655	2	9332719:9333194,9333357:9334416	3	9332716:9332718,9333195:9333356,9334417:9334623	56.99	2	9332605:9332715,9334624:9334655
gene-LOC111351427	NC_036199.1	5463013:5466991	3978	1	XP_022819119.1	60S ribosomal protein L32 OS=Apis mellifera OX=7460 GN=RpL32 PE=2 SV=1	SlRPL32	rna-XM_022963351.1	5463013:5466991	3	5463013:5463205,5464348:5464457,5466774:5466991	2	5463206:5464347,5464458:5466773	3	5463091:5463205,5464348:5464457,5466774:5466953	51.36	2	5463013:5463090,5466954:5466991
gene-LOC111351598	NC_036200.1	103750:106245	2495	1	XP_022819375.1	60S ribosomal protein L10 OS=Drosophila melanogaster OX=7227 GN=RpL10 PE=1 SV=1	SlRPL10	rna-XM_022963607.1	103750:106245	5	103750:103831,103954:103982,104060:104365,105758:105920,106042:106245	4	103832:103953,103983:104059,104366:105757,105921:106041	4	103960:103982,104060:104365,105758:105920,106042:106209	55	3	103750:103831,103954:103959,106210:106245
gene-LOC111352003	NC_036200.1	7673799:7676028	2229	1	XP_022820057.1	40S ribosomal protein S15a OS=Drosophila yakuba OX=7245 GN=RpS15Aa PE=2 SV=3	SlRPS15A	rna-XM_022964289.1	7673799:7676028	3	7673799:7673902,7674116:7674413,7675909:7676028	2	7673903:7674115,7674414:7675908	2	7674118:7674413,7675909:7676002	45.65	3	7673799:7673902,7674116:7674117,7676003:7676028
gene-LOC111352432	NC_036201.1	6100610:6103687	3077	1	XP_022820700.1	60S ribosomal protein L35 OS=Rattus norvegicus OX=10116 GN=Rpl35 PE=1 SV=3	SlRPL35	rna-XM_022964932.1	6100610:6103687	3	6100610:6100720,6101045:6101181,6103433:6103687	2	6100721:6101044,6101182:6103432	3	6100718:6100720,6101045:6101181,6103433:6103664	44.62	2	6100610:6100717,6103665:6103687
gene-LOC111352532	NC_036201.1	7078663:7080999	2336	1	XP_022820842.1	60S ribosomal protein L3 OS=Mus musculus OX=10090 GN=Rpl3 PE=1 SV=3	SlRPL3	rna-XM_022965074.1	7078663:7080999	7	7078663:7078768,7079084:7079276,7079366:7079534,7079770:7080092,7080177:7080356,7080468:7080646,7080769:7080999	6	7078769:7079083,7079277:7079365,7079535:7079769,7080093:7080176,7080357:7080467,7080647:7080768	7	7078766:7078768,7079084:7079276,7079366:7079534,7079770:7080092,7080177:7080356,7080468:7080646,7080769:7080963	50.08	2	7078663:7078765,7080964:7080999
gene-LOC111352743	NC_036201.1	7197529:7199003	1474	1	XP_022821133.1	40S ribosomal protein S18 OS=Drosophila melanogaster OX=7227 GN=RpS18 PE=1 SV=1	SlRPS18	rna-XM_022965365.1	7197529:7199003	3	7197529:7197632,7197778:7197963,7198704:7199003	2	7197633:7197777,7197964:7198703	3	7197630:7197632,7197778:7197963,7198704:7198973	44.45	2	7197529:7197629,7198974:7199003
gene-LOC111352982	NC_036202.1	2558902:2561085	2183	1	XP_022821503.1	60S ribosomal protein L19 OS=Xenopus laevis OX=8355 GN=rpl19 PE=2 SV=1	SlRPL19	rna-XM_022965735.1	2558902:2561085	5	2558902:2558986,2559175:2559281,2559795:2559958,2560344:2560534,2560893:2561085	4	2558987:2559174,2559282:2559794,2559959:2560343,2560535:2560892	5	2558982:2558986,2559175:2559281,2559795:2559958,2560344:2560534,2560893:2561028	51.58	2	2558902:2558981,2561029:2561085
gene-LOC111353331	NC_036202.1	8222638:8226160	3522	1	XP_022822071.1	60S ribosomal protein L13 OS=Drosophila melanogaster OX=7227 GN=RpL13 PE=1 SV=1	SlRPL13	rna-XM_022966303.1	8222638:8226160	5	8222638:8222747,8222876:8223140,8224178:8224327,8225635:8225787,8225999:8226160	4	8222748:8222875,8223141:8224177,8224328:8225634,8225788:8225998	4	8222898:8223140,8224178:8224327,8225635:8225787,8225999:8226118	48.05	3	8222638:8222747,8222876:8222897,8226119:8226160
gene-LOC111353868	NC_036203.1	4656739:4658472	1733	1	XP_022822835.1	60S ribosomal protein L37a OS=Cryptochiton stelleri OX=6655 GN=RPL37A PE=3 SV=3	SlRPL37A	rna-XM_022967067.1	4656739:4658472	3	4656739:4656848,4657055:4657183,4658290:4658472	2	4656849:4657054,4657184:4658289	3	4656846:4656848,4657055:4657183,4658290:4658430	52.02	2	4656739:4656845,4658431:4658472
gene-LOC111353737	NC_036203.1	5762867:5765437	2570	1	XP_022822645.1	60S ribosomal protein L13a OS=Choristoneura parallela OX=106495 GN=RpL13A PE=2 SV=1	SlRPL13A	rna-XM_022966877.1	5762867:5765437	6	5762867:5762977,5763332:5763462,5763963:5764072,5764588:5764733,5764994:5765116,5765315:5765437	5	5762978:5763331,5763463:5763962,5764073:5764587,5764734:5764993,5765117:5765314	6	5762957:5762977,5763332:5763462,5763963:5764072,5764588:5764733,5764994:5765116,5765315:5765398	53.66	2	5762867:5762956,5765399:5765437
gene-LOC111353882	NC_036203.1	6453427:6455600	2173	1	XP_022822854.1	60S ribosomal protein L11 OS=Drosophila melanogaster OX=7227 GN=RpL11 PE=1 SV=2	SlRPL11	rna-XM_022967086.1	6453427:6455600	5	6453427:6453521,6453773:6453925,6454476:6454625,6454945:6455092,6455446:6455600	4	6453522:6453772,6453926:6454475,6454626:6454944,6455093:6455445	5	6453516:6453521,6453773:6453925,6454476:6454625,6454945:6455092,6455446:6455573	47.86	2	6453427:6453515,6455574:6455600
gene-LOC111353802	NC_036203.1	7582094:7582910	816	1	XP_022822750.1	40S ribosomal protein S3a OS=Bombyx mandarina OX=7092 PE=2 SV=1	SlRPS3Ab	rna-XM_022966982.1	7582094:7582910	1	7582094:7582910	0		1	7582116:7582910	51.57	1	7582094:7582115
gene-LOC111354175	NC_036203.1	12666990:12668260	1270	1	XP_022823274.1	40S ribosomal protein S26 OS=Drosophila melanogaster OX=7227 GN=RpS26 PE=1 SV=1	SlRPS26	rna-XM_022967506.1	12666990:12668260	3	12666990:12667099,12667296:12667473,12668062:12668260	2	12667100:12667295,12667474:12668061	3	12667097:12667099,12667296:12667473,12668062:12668228	53.16	2	12666990:12667096,12668229:12668260
gene-LOC111354107	NC_036203.1	12844271:12845800	1529	1	XP_022823161.1	60S ribosomal protein L34 OS=Ochlerotatus triseriatus OX=7162 GN=RpL34 PE=2 SV=3	SlRPL34	rna-XM_022967393.1	12844271:12845800	3	12844271:12844372,12844507:12844578,12845473:12845800	2	12844373:12844506,12844579:12845472	2	12844514:12844578,12845473:12845767	51.38	3	12844271:12844372,12844507:12844513,12845768:12845800
gene-LOC111354445	NC_036204.1	413255:416136	2881	1	XP_022823680.1	40S ribosomal protein S3 OS=Canis lupus familiaris OX=9615 GN=RPS3 PE=1 SV=1	SlRPS3	rna-XM_022967912.1	413255:416136	4	416026:416136,415421:415724,413849:414069,413255:413464	3	416137:415420,415725:413848,414070:413254	4	413291:413464,413849:414069,415421:415724,416026:416058	57.1	2	416059:416136,413255:413290
gene-LOC111354498	NC_036204.1	3952295:3954731	2436	2	XP_022823748.1	40S ribosomal protein S16 OS=Drosophila melanogaster OX=7227 GN=RpS16 PE=1 SV=1	SlRPS16	rna-XM_022967979.1	3952295:3954731	5	3954638:3954731,3954508:3954552,3953951:3954082,3952986:3953100,3952295:3952538	4	3954732:3954507,3954553:3953950,3954083:3952985,3953101:3952294	5	3952393:3952538,3952986:3953100,3953951:3954082,3954508:3954552,3954638:3954676	55.34	2	3954677:3954731,3952295:3952392
gene-LOC111354800	NC_036205.1	5298920:5304740	5820	1	XP_022824163.1	40S ribosomal protein S3a OS=Bombyx mandarina OX=7092 PE=2 SV=1	SlRPS3Aa	rna-XM_022968395.1	5298920:5304740	7	5304629:5304740,5304228:5304324,5303351:5303436,5302106:5302201,5300464:5300611,5299453:5299614,5298920:5299088	6	5304741:5304227,5304325:5303350,5303437:5302105,5302202:5300463,5300612:5299452,5299615:5298919	7	5298945:5299088,5299453:5299614,5300464:5300611,5302106:5302201,5303351:5303436,5304228:5304324,5304629:5304690	51.32	2	5304691:5304740,5298920:5298944
gene-LOC111355271	NC_036206.1	2313206:2316645	3439	1	XP_022824820.1	60S ribosomal protein L17 OS=Bombyx mori OX=7091 GN=RpL17 PE=2 SV=1	SlRPL17	rna-XM_022969052.1	2313206:2316645	4	2313206:2313296,2313497:2313586,2314080:2314352,2316402:2316645	3	2313297:2313496,2313587:2314079,2314353:2316401	3	2313506:2313586,2314080:2314352,2316402:2316611	55.85	3	2313206:2313296,2313497:2313505,2316612:2316645
gene-LOC111355240	NC_036206.1	3172923:3174185	1262	1	XP_022824785.1	40S ribosomal protein S17 OS=Drosophila melanogaster OX=7227 GN=RpS17 PE=1 SV=2	SlRPS17	rna-XM_022969017.1	3172923:3174185	3	3174075:3174185,3173781:3173932,3172923:3173196	2	3174186:3173780,3173933:3172922	3	3172950:3173196,3173781:3173932,3174075:3174077	49.5	2	3174078:3174185,3172923:3172949
gene-LOC111355237	NC_036206.1	3465736:3467278	1542	1	XP_022824781.1	40S ribosomal protein S15 OS=Gallus gallus OX=9031 GN=RPS15 PE=2 SV=2	SlRPS15	rna-XM_022969013.1	3465736:3467278	4	3467189:3467278,3466949:3467034,3466480:3466702,3465736:3465938	3	3467279:3466948,3467035:3466479,3466703:3465735	4	3465813:3465938,3466480:3466702,3466949:3467034,3467189:3467197	51.13	2	3467198:3467278,3465736:3465812
gene-LOC111355139	NC_036206.1	5626937:5630069	3132	1	XP_022824657.1	40S ribosomal protein S6 OS=Manduca sexta OX=7130 GN=RpS6 PE=2 SV=1	SlRPS6	rna-XM_022968889.1	5626937:5630069	6	5629980:5630069,5629450:5629654,5629051:5629196,5628229:5628399,5627361:5627507,5626937:5627058	5	5630070:5629449,5629655:5629050,5629197:5628228,5628400:5627360,5627508:5626936	6	5626972:5627058,5627361:5627507,5628229:5628399,5629051:5629196,5629450:5629654,5629980:5629985	53.68	2	5629986:5630069,5626937:5626971
gene-LOC111355028	NC_036206.1	11067285:11069043	1758	1	XP_022824510.1	60S ribosomal protein L36 OS=Homo sapiens OX=9606 GN=RPL36 PE=1 SV=3	SlRPL36	rna-XM_022968742.1	11067285:11069043	4	11067285:11067381,11067533:11067656,11067950:11068042,11068869:11069043	3	11067382:11067532,11067657:11067949,11068043:11068868	3	11067534:11067656,11067950:11068042,11068869:11069021	51.22	3	11067285:11067381,11067533:11067533,11069022:11069043
gene-LOC111355822	NC_036207.1	5412567:5414259	1692	1	XP_022825656.1	60S ribosomal protein L24 OS=Plutella xylostella OX=51655 GN=RpL24 PE=2 SV=1	SlRPL24b	rna-XM_022969888.1	5412567:5414259	5	5414174:5414259,5413973:5414048,5413648:5413733,5412920:5413081,5412567:5412744	4	5414260:5413972,5414049:5413647,5413734:5412919,5413082:5412566	5	5412606:5412744,5412920:5413081,5413648:5413733,5413973:5414048,5414174:5414178	49.14	2	5414179:5414259,5412567:5412605
gene-LOC111355769	NC_036207.1	10156658:10157952	1294	1	XP_022825596.1	40S ribosomal protein S14a OS=Drosophila melanogaster OX=7227 GN=RpS14a PE=1 SV=1	SlRPS14	rna-XM_022969828.1	10156658:10157952	3	10157862:10157952,10157433:10157677,10156658:10156925	2	10157953:10157432,10157678:10156657	2	10156707:10156925,10157433:10157669	55.7	3	10157670:10157677,10157862:10157952,10156658:10156706
gene-LOC111356108	NC_036208.1	1504568:1506094	1526	1	XP_022826124.1	60S ribosomal protein L15 OS=Anopheles gambiae OX=7165 GN=RpL15 PE=2 SV=3	SlRPL15	rna-XM_022970356.1	1504568:1506094	5	1504568:1504643,1504876:1505071,1505162:1505298,1505506:1505616,1505808:1506094	4	1504644:1504875,1505072:1505161,1505299:1505505,1505617:1505807	4	1504900:1505071,1505162:1505298,1505506:1505616,1505808:1506002	55.77	3	1504568:1504643,1504876:1504899,1506003:1506094
gene-LOC111356546	NC_036209.1	8655951:8665124	9173	2	XP_022826716.1	40S ribosomal protein S19 OS=Argopecten irradians OX=31199 GN=RPS19 PE=2 SV=1	SlRPS19	rna-XM_022970948.1	8662265:8665032	4	8664947:8665032,8664307:8664377,8662822:8663031,8662265:8662478	3	8665033:8664306,8664378:8662821,8663032:8662264	3	8662298:8662478,8662822:8663031,8664307:8664377	53.03	2	8664947:8665032,8662265:8662297
gene-LOC111357503	NC_036211.1	7275577:7278378	2801	1	XP_022828006.1	60S ribosomal protein L18a OS=Drosophila melanogaster OX=7227 GN=RpL18A PE=1 SV=1	SlRPL18A	rna-XM_022972238.1	7275577:7278378	4	7275577:7275673,7276201:7276377,7276998:7277177,7278155:7278378	3	7275674:7276200,7276378:7276997,7277178:7278154	4	7275656:7275673,7276201:7276377,7276998:7277177,7278155:7278313	53.93	2	7275577:7275655,7278314:7278378
gene-LOC111357713	NC_036211.1	9231739:9234717	2978	2	XP_022828281.1	40S ribosomal protein S30 OS=Cricetulus griseus OX=10029 GN=FAU PE=3 SV=1	SlRPS30	rna-XM_022972513.1	9231739:9234577	5	9234554:9234577,9234339:9234424,9233901:9234069,9232416:9232509,9231739:9231842	4	9234578:9234338,9234425:9233900,9234070:9232415,9232510:9231738	4	9231785:9231842,9232416:9232509,9233901:9234069,9234339:9234413	50	3	9234414:9234424,9234554:9234577,9231739:9231784
gene-LOC111357428	NC_036211.1	12280427:12284485	4058	1	XP_022827890.1	Ubiquitin-40S ribosomal protein S27a OS=Manduca sexta OX=7130 PE=2 SV=2	SlRPS27A	rna-XM_022972122.1	12280427:12284485	4	12284401:12284485,12282437:12282571,12281801:12281996,12280427:12280653	3	12284486:12282436,12282572:12281800,12281997:12280426	3	12280504:12280653,12281801:12281996,12282437:12282561	53.5	3	12282562:12282571,12284401:12284485,12280427:12280503
gene-LOC111357419	NC_036211.1	12700875:12702538	1663	1	XP_022827875.1	40S ribosomal protein S13 OS=Plutella xylostella OX=51655 GN=RpS13 PE=2 SV=3	SlRPS13	rna-XM_022972107.1	12700875:12702538	3	12700875:12700985,12701141:12701268,12702207:12702538	2	12700986:12701140,12701269:12702206	3	12700963:12700985,12701141:12701268,12702207:12702511	50.88	2	12700875:12700962,12702512:12702538
gene-LOC111358202	NC_036213.1	3792385:3793825	1440	1	XP_022828923.1	40S ribosomal protein S10b OS=Drosophila melanogaster OX=7227 GN=RpS10b PE=1 SV=2	SlRPS10	rna-XM_022973155.1	3792385:3793825	4	3792385:3792471,3792656:3792868,3793135:3793375,3793761:3793825	3	3792472:3792655,3792869:3793134,3793376:3793760	3	3792669:3792868,3793135:3793375,3793761:3793796	51.36	3	3792385:3792471,3792656:3792668,3793797:3793825
gene-LOC111358573	NC_036213.1	5894595:5896053	1458	1	XP_022829542.1	40S ribosomal protein S2 OS=Urechis caupo OX=6431 GN=RPS2 PE=2 SV=1	SlRPS2	rna-XM_022973774.1	5894595:5896053	3	5895946:5896053,5895099:5895618,5894595:5894903	2	5896054:5895098,5895619:5894594	2	5894637:5894903,5895099:5895617	54.96	3	5895618:5895618,5895946:5896053,5894595:5894636
gene-LOC111358647	NC_036213.1	7724058:7726426	2368	1	XP_022829640.1	60S ribosomal protein L39 OS=Spodoptera frugiperda OX=7108 GN=RpL39 PE=3 SV=1	SlRPL39	rna-XM_022973872.1	7724058:7726426	3	7724058:7724168,7724264:7724367,7726321:7726426	2	7724169:7724263,7724368:7726320	3	7724166:7724168,7724264:7724367,7726321:7726369	44.23	2	7724058:7724165,7726370:7726426
gene-LOC111358630	NC_036213.1	8343585:8344831	1246	1	XP_022829618.1	60S ribosomal protein L31 OS=Spodoptera frugiperda OX=7108 GN=RpL31 PE=2 SV=1	SlRPL31	rna-XM_022973850.1	8343585:8344831	3	8344726:8344831,8344365:8344594,8343585:8343753	2	8344832:8344364,8344595:8343584	2	8343603:8343753,8344365:8344588	48	3	8344589:8344594,8344726:8344831,8343585:8343602
gene-LOC111358646	NC_036213.1	12188604:12189798	1194	1	XP_022829639.1	60S ribosomal protein L21 OS=Sus scrofa OX=9823 GN=RPL21 PE=1 SV=3	SlRPL21	rna-XM_022973871.1	12188604:12189798	3	12188604:12188706,12188902:12189038,12189424:12189798	2	12188707:12188901,12189039:12189423	2	12188910:12189038,12189424:12189774	51.45	3	12188604:12188706,12188902:12188909,12189775:12189798
gene-LOC111358656	NC_036213.1	14218817:14220611	1794	1	XP_022829652.1	60S ribosomal protein L27a OS=Rattus norvegicus OX=10116 GN=Rpl27a PE=1 SV=3	SlRPL27A	rna-XM_022973884.1	14218817:14220611	5	14220511:14220611,14220275:14220338,14219742:14219839,14219208:14219360,14218817:14218975	4	14220612:14220274,14220339:14219741,14219840:14219207,14219361:14218816	5	14218847:14218975,14219208:14219360,14219742:14219839,14220275:14220338,14220511:14220513	51.45	2	14220514:14220611,14218817:14218846
gene-LOC111359222	NC_036214.1	1256313:1257611	1298	1	XP_022830450.1	40S ribosomal protein S28 OS=Papilio dardanus OX=77259 GN=RpS28 PE=3 SV=1	SlRPS28b	rna-XM_022974682.1	1256313:1257611	2	1257336:1257611,1256313:1256437	1	1257612:1256312	1	1257339:1257536	47.98	2	1257537:1257611,1256313:1256437
gene-LOC111358742	NC_036214.1	8029798:8030670	872	1	XP_022829781.1	60S ribosomal protein L14 OS=Drosophila melanogaster OX=7227 GN=RpL14 PE=1 SV=1	SlRPL14	rna-XM_022974013.1	8029798:8030670	2	8029798:8029884,8030090:8030670	1	8029885:8030089	1	8030096:8030596	56.29	2	8029798:8029884,8030597:8030670
gene-LOC111359551	NC_036215.1	1706885:1707521	636	1	XP_022830907.1	40S ribosomal protein S24 OS=Ictalurus punctatus OX=7998 GN=rps24 PE=2 SV=1	SlRPS24	rna-XM_022975139.1	1706885:1707521	2	1707391:1707521,1706885:1707279	1	1707522:1706884	2	1706931:1707279,1707391:1707440	52.88	2	1707441:1707521,1706885:1706930
gene-LOC111359830	NC_036215.1	2978365:2979547	1182	1	XP_022831263.1	60S ribosomal protein L22 OS=Ictalurus punctatus OX=7998 GN=rpl22 PE=2 SV=3	SlRPL22	rna-XM_022975495.1	2978365:2979547	3	2978365:2978471,2978551:2978839,2979352:2979547	2	2978472:2978550,2978840:2979351	2	2978560:2978839,2979352:2979515	46.39	3	2978365:2978471,2978551:2978559,2979516:2979547
gene-LOC111359699	NC_036215.1	8403543:8404064	521	1	XP_022831071.1	60S ribosomal protein L24 OS=Plutella xylostella OX=51655 GN=RpL24 PE=2 SV=1	SlRPL24a	rna-XM_022975303.1	8403543:8404064	1	8403543:8404064	0		1	8403582:8404049	49.14	1	8404050:8404064
gene-LOC111359612	NC_036215.1	8961680:8964220	2540	1	XP_022830974.1	40S ribosomal protein SA OS=Diaphorina citri OX=121845 PE=2 SV=1	SlRPSA	rna-XM_022975206.1	8961680:8964220	7	8964117:8964220,8963811:8963938,8963376:8963609,8962995:8963159,8962541:8962708,8962093:8962245,8961680:8961821	6	8964221:8963810,8963939:8963375,8963610:8962994,8963160:8962540,8962709:8962092,8962246:8961679	6	8961717:8961821,8962093:8962245,8962541:8962708,8962995:8963159,8963376:8963609,8963811:8963909	59.95	3	8963910:8963938,8964117:8964220,8961680:8961716
gene-LOC111359801	NC_036215.1	9673039:9674807	1768	1	XP_022831222.1	60S ribosomal protein L29 OS=Bos taurus OX=9913 GN=RPL29 PE=2 SV=3	SlRPL29	rna-XM_022975454.1	9673039:9674807	4	9673039:9673117,9673249:9673303,9673447:9673511,9674653:9674807	3	9673118:9673248,9673304:9673446,9673512:9674652	3	9673267:9673303,9673447:9673511,9674653:9674772	47.75	3	9673039:9673117,9673249:9673266,9674773:9674807
gene-LOC111360046	NC_036216.1	7582254:7586038	3784	2	XP_022831616.1	60S ribosomal protein L6 OS=Sus scrofa OX=9823 GN=RPL6 PE=1 SV=3	SlRPL6	rna-XM_022975848.1	7582254:7586038	6	7585936:7586038,7585414:7585567,7584824:7584975,7583621:7583792,7582926:7583111,7582254:7582445	5	7586039:7585413,7585568:7584823,7584976:7583620,7583793:7582925,7583112:7582253	5	7582284:7582445,7582926:7583111,7583621:7583792,7584824:7584975,7585414:7585560	57.76	3	7585561:7585567,7585936:7586038,7582254:7582283
gene-LOC111360119	NC_036216.1	12262609:12265387	2778	1	XP_022831736.1	60S acidic ribosomal protein P2 OS=Homo sapiens OX=9606 GN=RPLP2 PE=1 SV=1	SlRPLP2	rna-XM_022975968.1	12262609:12265387	5	12262609:12262720,12263438:12263610,12264389:12264484,12264927:12265010,12265294:12265387	4	12262721:12263437,12263611:12264388,12264485:12264926,12265011:12265293	3	12263439:12263610,12264389:12264484,12264927:12264997	60.17	4	12262609:12262720,12263438:12263438,12264998:12265010,12265294:12265387
gene-LOC111361831	NW_019224356.1	1487:3522	2035	1	XP_022834025.1	40S ribosomal protein S27 OS=Homo sapiens OX=9606 GN=RPS27 PE=1 SV=3	SlRPS27	rna-XM_022978257.1	1487:3522	3	3420:3522,2853:3072,1487:1639	2	3523:2852,3073:1486	3	1611:1639,2853:3072,3420:3425	49.81	2	3426:3522,1487:1610
gene-LOC111362458	NW_019224422.1	508:1743	1235	1	XP_022834897.1	40S ribosomal protein S28 OS=Papilio dardanus OX=77259 GN=RpS28 PE=3 SV=1	SlRPS28a	rna-XM_022979129.1	508:1743	2	508:795,1470:1743	1	796:1469	1	595:792	49.5	2	793:795,1470:1743
gene-LOC111362580	NW_019224441.1	13485:17498	4013	1	XP_022835041.1	60S ribosomal protein L38 OS=Bombyx mori OX=7091 GN=RpL38 PE=3 SV=1	SlRPL38	rna-XM_022979273.1	13485:17498	5	13485:13556,13722:13749,14826:14886,15796:15918,17436:17498	4	13557:13721,13750:14825,14887:15795,15919:17435	4	13747:13749,14826:14886,15796:15918,17436:17461	44.13	3	13485:13556,13722:13746,17462:17498
gene-LOC111362739	NW_019224475.1	50267:52486	2219	1	XP_022835244.1	60S ribosomal protein L26 OS=Bos taurus OX=9913 GN=RPL26 PE=2 SV=1	SlRPL26	rna-XM_022979476.1	50267:52486	4	52398:52486,51987:52168,51006:51146,50267:50444	3	52487:51986,52169:51005,51147:50266	3	50307:50444,51006:51146,51987:52154	50.78	3	52155:52168,52398:52486,50267:50306
gene-LOC111363694	NW_019225121.1	1619:5684	4065	2	XP_022836312.1	40S ribosomal protein S4 OS=Bombyx mori OX=7091 GN=RpS4 PE=2 SV=1	SlRPS4	rna-XM_022980543.1	1619:5684	6	1619:1660,2022:2280,2733:2830,3720:3891,3972:4101,5527:5684	5	1661:2021,2281:2732,2831:3719,3892:3971,4102:5526	6	1658:1660,2022:2280,2733:2830,3720:3891,3972:4101,5527:5656	51.26	2	1619:1657,5657:5684
gene-LOC111364084	NW_019225772.1	229:771	542	1	XP_022836710.1	60S ribosomal protein L28 OS=Drosophila melanogaster OX=7227 GN=RpL28 PE=1 SV=1	SlRPL28	rna-XM_022980942.1	229:771	1	229:771	0		1	269:688	51.19	1	689:771
gene-LOC111351950	NC_036200.1	7967880:7969961	2081	1	XP_022819954.1	60S ribosomal protein L23a OS=Homo sapiens OX=9606 GN=RPL23A PE=1 SV=1	SlRPL23A	rna-XM_022964186.1	7967880:7969961	5	7969875:7969961,7969060:7969532,7968590:7968717,7968199:7968375,7967880:7968010	4	7969962:7969059,7969533:7968589,7968718:7968198,7968376:7967879	5	7967926:7968010,7968199:7968375,7968590:7968717,7969060:7969532,7969875:7969905	52.02	2	7969906:7969961,7967880:7967925
